# Supplementary material for: Self-reactivity controls functional diversity of naive CD8+ T cells by co-opting tonic type I interferon
Source: Nat Commun. 2021 Oct 18;12:6059. doi: 10.1038/s41467-021-26351-3 (PMC8523551; doi:10.1038/s41467-021-26351-3)
Supplement: Supplementary file 4 — Source data [file 41467_2021_26351_MOESM4_ESM.xlsx]

## Sheet: Fig1
Fig 1b
Ly6C+			CD183+			CD103-
CD5lo	CD5hi		CD5lo	CD5hi		CD5lo	CD5hi
7.40114	27.6071		3.9779	15.7674		10.4313	26.2853
5.7608	29.4862		1.31118	15.9214		7.04657	27.4857
7.7748	51.481		9.26071	21.6362		9.2366	29.0489
6.8746	47.9298		5.94778	23.3955		11.4746	30.6162
7.48173	29.818		2.89323	12.2068		8.04094	27.7565
4.16667	31.6832		1.03941	10.8698
4.82604	38.0871		2.52464	14.7244
7.83255	37.1836		2.33763	14.0959
6.38111	30.2132		1.37664	10.3967
10.6946	44.3263		2.67163	13.6068
7.90471	37.4095		5.1567	17.4182
11.2527	38.1962		7.35975	20.937
Table Analyzed	Ly6C+		Table Analyzed	CD183+		Table Analyzed	CD103+
Column B	CD5hi		Column B	CD5hi		Column B	CD5hi
vs.	vs.		vs.	vs.		vs.	vs.
Column A	CD5lo		Column A	CD5lo		Column A	CD5lo
Unpaired t test			Unpaired t test			Unpaired t test
P value	<0.0001		P value	<0.0001		P value	<0.0001
P value summary	****		P value summary	****		P value summary	****
Significantly different (P < 0.05)?	Yes		Significantly different (P < 0.05)?	Yes		Significantly different (P < 0.05)?	Yes
One- or two-tailed P value?	Two-tailed		One- or two-tailed P value?	Two-tailed		One- or two-tailed P value?	Two-tailed
t, df	t=12.82, df=22		t, df	t=8.449, df=22		t, df	t=17.49, df=8
How big is the difference?			How big is the difference?			How big is the difference?
Mean of column A	7.363		Mean of column A	3.821		Mean of column A	9.246
Mean of column B	36.95		Mean of column B	15.91		Mean of column B	28.24
Difference between means (B - A) ± SEM	29.59 ± 2.309		Difference between means (B - A) ± SEM	12.09 ± 1.431		Difference between means (B - A) ± SEM	18.99 ± 1.086
95% confidence interval	24.80 to 34.38		95% confidence interval	9.125 to 15.06		95% confidence interval	16.49 to 21.50
R squared (eta squared)	0.8819		R squared (eta squared)	0.7644		R squared (eta squared)	0.9745
F test to compare variances			F test to compare variances			F test to compare variances
F, DFn, Dfd	13.86, 11, 11		F, DFn, Dfd	2.629, 11, 11		F, DFn, Dfd	1.159, 4, 4
P value	0.0001		P value	0.1239		P value	0.8897
P value summary	***		P value summary	ns		P value summary	ns
Significantly different (P < 0.05)?	Yes		Significantly different (P < 0.05)?	No		Significantly different (P < 0.05)?	No
Data analyzed			Data analyzed			Data analyzed
Sample size, column A	12		Sample size, column A	12		Sample size, column A	5
Sample size, column B	12		Sample size, column B	12		Sample size, column B	5
Fig 1c
CD183+			CD103-
Ly6C-	Ly6C+		Ly6C-	Ly6C+
8.38	52.8		11	42.4
7.73	45.2		13.1	41.1
5.52	35.6		10.7	36.3
5.11	46.5		8.05	29.8
4.93	41.7		8.06	31.1
5.8	42.7		10.8	31.7
4.49	38.5		6.58	25.6
4.42	41.1
8.42	47.8
7.1	43.7
7.91	50.7
7.64	49.2
Table Analyzed	CD183+ in CD5hi		Table Analyzed	CD103- in CD5hi
Column B	Ly6C+		Column B	Ly6C+
vs.	vs.		vs.	vs.
Column A	Ly6C-		Column A	Ly6C-
Unpaired t test			Unpaired t test
P value	<0.0001		P value	<0.0001
P value summary	****		P value summary	****
Significantly different (P < 0.05)?	Yes		Significantly different (P < 0.05)?	Yes
One- or two-tailed P value?	Two-tailed		One- or two-tailed P value?	Two-tailed
t, df	t=24.92, df=22		t, df	t=9.768, df=12
How big is the difference?			How big is the difference?
Mean of column A	6.454		Mean of column A	9.756
Mean of column B	44.63		Mean of column B	34
Difference between means (B - A) ± SEM	38.17 ± 1.532		Difference between means (B - A) ± SEM	24.24 ± 2.482
95% confidence interval	34.99 to 41.35		95% confidence interval	18.84 to 29.65
R squared (eta squared)	0.9658		R squared (eta squared)	0.8883
F test to compare variances			F test to compare variances
F, DFn, Dfd	10.65, 11, 11		F, DFn, Dfd	7.460, 6, 6
P value	0.0005		P value	0.0275
P value summary	***		P value summary	*
Significantly different (P < 0.05)?	Yes		Significantly different (P < 0.05)?	Yes
Data analyzed			Data analyzed
Sample size, column A	12		Sample size, column A	7
Sample size, column B	12		Sample size, column B	7
Fig 1d
Ly6C+						CD183+
CD24hi	CD24lo CD5lo	CD24lo CD5hi				CD24hi	CD24lo CD5lo	CD24lo CD5hi
1.22	1.25	9.68				0.62	0.17	0.33
1.55	1.15	8.2				0.1	0.85	1.18
1.23	1.19	7.39				0.1	0.46	0.21
1.49	0.48	3.38				0.18	0.25	0.33
0.56	1.12	10.7				0	0.32	0.64
2.76	0	9.27				0.41	0.38	1.24
0.83	0.41	5.1
0.41	1	4.87
1.96	0.52	13.3
1.35	0.45	16.4
1.33	0.23	4.69
1.47	0.66	5.73
Table Analyzed	Ly6C+ in thymus		Table Analyzed	Ly6C+ in thymus		Table Analyzed	CD183+ in thymus		Table Analyzed	CD183+ in thymus		Table Analyzed	CD183+ in thymus
Column C	CD24lo CD5hi		Column C	CD24lo CD5hi		Column B	CD24lo CD5lo		Column C	CD24lo CD5hi		Column C	CD24lo CD5hi
vs.	vs.		vs.	vs.		vs.	vs.		vs.	vs.		vs.	vs.
Column A	CD24hi		Column B	CD24lo CD5lo		Column A	CD24hi		Column A	CD24hi		Column B	CD24lo CD5lo
Unpaired t test			Unpaired t test			Unpaired t test			Unpaired t test			Unpaired t test
P value	<0.0001		P value	<0.0001		P value	0.2424		P value	0.0713		P value	0.2601
P value summary	****		P value summary	****		P value summary	ns		P value summary	ns		P value summary	ns
Significantly different (P < 0.05)?	Yes		Significantly different (P < 0.05)?	Yes		Significantly different (P < 0.05)?	No		Significantly different (P < 0.05)?	No		Significantly different (P < 0.05)?	No
One- or two-tailed P value?	Two-tailed		One- or two-tailed P value?	Two-tailed		One- or two-tailed P value?	Two-tailed		One- or two-tailed P value?	Two-tailed		One- or two-tailed P value?	Two-tailed
t, df	t=6.060, df=22		t, df	t=6.671, df=22		t, df	t=1.242, df=10		t, df	t=2.017, df=10		t, df	t=1.194, df=10
How big is the difference?			How big is the difference?			How big is the difference?			How big is the difference?			How big is the difference?
Mean of column A	1.347		Mean of column B	0.705		Mean of column A	0.235		Mean of column A	0.235		Mean of column B	0.405
Mean of column C	8.226		Mean of column C	8.226		Mean of column B	0.405		Mean of column C	0.655		Mean of column C	0.655
Difference between means (C - A) ± SEM	6.879 ± 1.135		Difference between means (C - B) ± SEM	7.521 ± 1.127		Difference between means (B - A) ± SEM	0.1700 ± 0.1368		Difference between means (C - A) ± SEM	0.4200 ± 0.2082		Difference between means (C - B) ± SEM	0.2500 ± 0.2094
95% confidence interval	4.525 to 9.233		95% confidence interval	5.183 to 9.859		95% confidence interval	-0.1349 to 0.4749		95% confidence interval	-0.04398 to 0.8840		95% confidence interval	-0.2166 to 0.7166
R squared (eta squared)	0.6254		R squared (eta squared)	0.6692		R squared (eta squared)	0.1337		R squared (eta squared)	0.2892		R squared (eta squared)	0.1248
F test to compare variances			F test to compare variances			F test to compare variances			F test to compare variances			F test to compare variances
F, DFn, Dfd	39.08, 11, 11		F, DFn, Dfd	85.00, 11, 11		F, DFn, Dfd	1.053, 5, 5		F, DFn, Dfd	3.756, 5, 5		F, DFn, Dfd	3.565, 5, 5
P value	<0.0001		P value	<0.0001		P value	0.9559		P value	0.1728		P value	0.1892
P value summary	****		P value summary	****		P value summary	ns		P value summary	ns		P value summary	ns
Significantly different (P < 0.05)?	Yes		Significantly different (P < 0.05)?	Yes		Significantly different (P < 0.05)?	No		Significantly different (P < 0.05)?	No		Significantly different (P < 0.05)?	No
Data analyzed			Data analyzed			Data analyzed			Data analyzed			Data analyzed
Sample size, column A	12		Sample size, column B	12		Sample size, column A	6		Sample size, column A	6		Sample size, column B	6
Sample size, column C	12		Sample size, column C	12		Sample size, column B	6		Sample size, column C	6		Sample size, column C	6
Fig 1e
% of Ly6C+												# of Ly6C+
	Spleen					Thymus							Spleen				Thymus
1	21.1	21.2	23.4			7.87	4.22	8.41				1	0.00467	0.00262	0.00407		0.00769	0.0031	0.00668
3	26.9	29.2	22.3			2.27	5.73	3.32				3	0.04077	0.04337	0.03979		0.0074	0.01619	0.01199
5	30.9	28.6	24.3			4.35	5.13	4.09				5	0.09679	0.07562	0.06315		0.02787	0.02583	0.02695
7	20.8	23.1	20			5.1	5.76	5.39				7	0.14649	0.33256	0.08087		0.07048	0.06827	0.06472
>40	23.9	17.8	21.1			6.48	5.17	5.81	10	6.43		>40	15.6783	12.3475	18.648		2.79792	2.4766	2.37576	3.2319
Table Analyzed	% SPL vs THY											Table Analyzed	Absolulte # SPL vs THY
Column A	Spleen											Column A	Spleen
vs.	vs.											vs.	vs.
Column B	Thymus											Column B	Thymus
Test details												Test details
Test name	Unpaired t test											Test name	Unpaired t test
Variance assumption	Individual variance for each row											Variance assumption	Individual variance for each row
Multiple comparisons	False Discovery Rate (FDR)											Multiple comparisons	False Discovery Rate (FDR)
Method	Original FDR method (Benjamini and Hochberg)											Method	Original FDR method (Benjamini and Hochberg)
Desired FDR (Q)	1.00%											Desired FDR (Q)	1.00%
Number of tests performed	5											Number of tests performed	5
Number of rows omitted	0											Number of rows omitted	0
	Discovery?	P value	Mean of Spleen	Mean of Thymus	Difference	SE of difference	t ratio	df	q value				Discovery?	P value	Mean of Spleen	Mean of Thymus	Difference	SE of difference	t ratio	df	q value
1	Yes	0.000574	21.9	6.83333	15.0667	1.51493	9.94546	4	0.000598			1	No	0.251244	0.00378667	0.00582333	-0.00203667	0.00151968	1.3402	4	0.251244
3	Yes	0.000598	26.1333	3.77333	22.36	2.27232	9.84015	4	0.000598			3	Yes	0.000433	0.04131	0.01186	0.02945	0.00275388	10.694	4	0.001083
5	Yes	0.000281	27.9333	4.52333	23.41	1.95927	11.9483	4	0.000469			5	No	0.006299	0.07852	0.0268833	0.0516367	0.00983639	5.24956	4	0.010499
7	Yes	7.5e-05	21.3	5.41667	15.8833	0.948584	16.7443	4	0.000373			7	No	0.190182	0.18664	0.0678233	0.118817	0.0753977	1.57587	4	0.237728
>40	Yes	0.000166	20.9333	6.778	14.1553	1.70647	8.29508	6	0.000416			>40	Yes	0.000406	15.5579	2.72055	12.8374	1.53954	8.33847	5	0.001083
Fig 1f
Thymus						Spleen
% of Ly6C+			# of Ly6C+			% of Ly6C+			# of Ly6C+
Young	Old		Young	Old		Young	Old		Young	Old
10.2	10		2.96	1.04		24.91	23.29		11.5	9.41
10.11	10.11		2.81	1.23		26.53	24.48		11.98	5.46
10.11	10.26		2.56	1.35		25.26	26.71		13.77	4.5
Table Analyzed	% of Ly6C (Thymus)		Table Analyzed	# of Ly6C (Thymus)		Table Analyzed	% of Ly6C (Spleen)		Table Analyzed	# of Ly6C (Spleen)
Column B	Old		Column B	Old		Column B	Old		Column B	Old
vs.	vs.		vs.	vs.		vs.	vs.		vs.	vs.
Column A	Young		Column A	Young		Column A	Young		Column A	Young
Unpaired t test			Unpaired t test			Unpaired t test			Unpaired t test
P value	0.8472		P value	0.0004		P value	0.5438		P value	0.0227
P value summary	ns		P value summary	***		P value summary	ns		P value summary	*
Significantly different (P < 0.05)?	No		Significantly different (P < 0.05)?	Yes		Significantly different (P < 0.05)?	No		Significantly different (P < 0.05)?	Yes
One- or two-tailed P value?	Two-tailed		One- or two-tailed P value?	Two-tailed		One- or two-tailed P value?	Two-tailed		One- or two-tailed P value?	Two-tailed
t, df	t=0.2055, df=4		t, df	t=10.64, df=4		t, df	t=0.6627, df=4		t, df	t=3.604, df=4
How big is the difference?			How big is the difference?			How big is the difference?			How big is the difference?
Mean of column A	10.14		Mean of column A	2.777		Mean of column A	25.57		Mean of column A	12.42
Mean of column B	10.12		Mean of column B	1.207		Mean of column B	24.83		Mean of column B	6.457
Difference between means (B - A) ± SEM	-0.01667 ± 0.08110		Difference between means (B - A) ± SEM	-1.570 ± 0.1475		Difference between means (B - A) ± SEM	-0.7400 ± 1.117		Difference between means (B - A) ± SEM	-5.960 ± 1.654
95% confidence interval	-0.2418 to 0.2085		95% confidence interval	-1.980 to -1.160		95% confidence interval	-3.840 to 2.360		95% confidence interval	-10.55 to -1.369
R squared (eta squared)	0.01045		R squared (eta squared)	0.9659		R squared (eta squared)	0.09893		R squared (eta squared)	0.7646
F test to compare variances			F test to compare variances			F test to compare variances			F test to compare variances
F, DFn, Dfd	6.309, 2, 2		F, DFn, Dfd	1.671, 2, 2		F, DFn, Dfd	4.148, 2, 2		F, DFn, Dfd	4.732, 2, 2
P value	0.2736		P value	0.7487		P value	0.3885		P value	0.3489
P value summary	ns		P value summary	ns		P value summary	ns		P value summary	ns
Significantly different (P < 0.05)?	No		Significantly different (P < 0.05)?	No		Significantly different (P < 0.05)?	No		Significantly different (P < 0.05)?	No
Data analyzed			Data analyzed			Data analyzed			Data analyzed
Sample size, column A	3		Sample size, column A	3		Sample size, column A	3		Sample size, column A	3
Sample size, column B	3		Sample size, column B	3		Sample size, column B	3		Sample size, column B	3

## Sheet: Fig2
Fig 2b
% of Ly6C+ in SPL										# of Ly6C+ in SPL										% of Ly6C+ in Thymus										# of Ly6C+ in Thymus
WT	ST1-/-	IR1-/-	IRG1-/-							WT	ST1-/-	IR1-/-	IRG1-/-							WT	ST1-/-	IR1-/-	IRG1-/-							WT	ST1-/-	IR1-/-	IRG1-/-
16.17	4.49	2.91	4.17							14.69	1.46	3.86	3.36							3.47	0	0.12	0.091							1.67112	0.02789	0.02799	0.049
17.15	1.68	2.56	5.67							15.73	2.33	3.09	4.32							3.47	0.34	0.18	0.35							2.79792	0.15638	0.08443	0.05945
18.83	2.13	5.25	2.01							17.45	2.53	3	2.94							2.71	0.53	0	0.05							2.4766	0.05668	0.11682	0.035
22.61	4.09	7								22.36	3.3	3.02								5.31	0.11									2.37576	0.06248
23.31	2.87									21.57	2.82									6.43	0.088									3.2319	0.02077
16.87	2.38									15.68	2.53
Table Analyzed	% Ly6c+ SPL									Table Analyzed	# Ly6c+ SPL									Table Analyzed	% Ly6c+ Thymus									Table Analyzed	# Ly6c+ Thymus
Data sets analyzed	A-D									Data sets analyzed	A-D									Data sets analyzed	A-D									Data sets analyzed	A-D
ANOVA summary										ANOVA summary										ANOVA summary										ANOVA summary
F	67.61									F	80.87									F	23.9									F	61.32
P value	<0.0001									P value	<0.0001									P value	<0.0001									P value	<0.0001
P value summary	****									P value summary	****									P value summary	****									P value summary	****
Significant diff. among means (P < 0.05)?	Yes									Significant diff. among means (P < 0.05)?	Yes									Significant diff. among means (P < 0.05)?	Yes									Significant diff. among means (P < 0.05)?	Yes
R squared	0.9311									R squared	0.9418									R squared	0.8566									R squared	0.9388
Brown-Forsythe test										Brown-Forsythe test										Brown-Forsythe test										Brown-Forsythe test
F (DFn, DFd)	1.422 (3, 15)									F (DFn, DFd)	3.670 (3, 15)									F (DFn, DFd)	2.050 (3, 12)									F (DFn, DFd)	3.421 (3, 12)
P value	0.2754									P value	0.0365									P value	0.1606									P value	0.0527
P value summary	ns									P value summary	*									P value summary	ns									P value summary	ns
Are SDs significantly different (P < 0.05)?	No									Are SDs significantly different (P < 0.05)?	Yes									Are SDs significantly different (P < 0.05)?	No									Are SDs significantly different (P < 0.05)?	No
Bartlett's test										Bartlett's test										Bartlett's test										Bartlett's test
Bartlett's statistic (corrected)										Bartlett's statistic (corrected)										Bartlett's statistic (corrected)										Bartlett's statistic (corrected)
P value										P value										P value										P value
P value summary										P value summary										P value summary										P value summary
Are SDs significantly different (P < 0.05)?										Are SDs significantly different (P < 0.05)?										Are SDs significantly different (P < 0.05)?										Are SDs significantly different (P < 0.05)?
ANOVA table	SS	DF	MS	F (DFn, DFd)	P value					ANOVA table	SS	DF	MS	F (DFn, DFd)	P value					ANOVA table	SS	DF	MS	F (DFn, DFd)	P value					ANOVA table	SS	DF	MS	F (DFn, DFd)	P value
Treatment (between columns)	995.2	3	331.7	F (3, 15) = 67.61	P<0.0001					Treatment (between columns)	919.8	3	306.6	F (3, 15) = 80.87	P<0.0001					Treatment (between columns)	58.06	3	19.35	F (3, 12) = 23.90	P<0.0001					Treatment (between columns)	20.59	3	6.863	F (3, 12) = 61.32	P<0.0001
Residual (within columns)	73.6	15	4.907							Residual (within columns)	56.87	15	3.791							Residual (within columns)	9.718	12	0.8099							Residual (within columns)	1.343	12	0.1119
Total	1069	18								Total	976.7	18								Total	67.78	15								Total	21.93	15
Data summary										Data summary										Data summary										Data summary
Number of treatments (columns)	4									Number of treatments (columns)	4									Number of treatments (columns)	4									Number of treatments (columns)	4
Number of values (total)	19									Number of values (total)	19									Number of values (total)	16									Number of values (total)	16
Number of families	1									Number of families	1									Number of families	1									Number of families	1
Number of comparisons per family	3									Number of comparisons per family	3									Number of comparisons per family	3									Number of comparisons per family	3
Alpha	0.05									Alpha	0.05									Alpha	0.05									Alpha	0.05
Dunnett's multiple comparisons test	Mean Diff.	95.00% CI of diff.	Below threshold?	Summary	Adjusted P Value	A-?				Dunnett's multiple comparisons test	Mean Diff.	95.00% CI of diff.	Below threshold?	Summary	Adjusted P Value	A-?				Dunnett's multiple comparisons test	Mean Diff.	95.00% CI of diff.	Below threshold?	Summary	Adjusted P Value	A-?				Dunnett's multiple comparisons test	Mean Diff.	95.00% CI of diff.	Below threshold?	Summary	Adjusted P Value	A-?
WT vs. ST1-/-	16.22	12.85 to 19.58	Yes	****	<0.0001	B	ST1-/-			WT vs. ST1-/-	15.42	12.46 to 18.38	Yes	****	<0.0001	B	ST1-/-			WT vs. ST1-/-	4.064	2.525 to 5.604	Yes	****	<0.0001	B	ST1-/-			WT vs. ST1-/-	2.446	1.874 to 3.018	Yes	****	<0.0001	B	ST1-/-
WT vs. IR1-/-	14.73	10.96 to 18.49	Yes	****	<0.0001	C	IR1-/-			WT vs. IR1-/-	14.67	11.36 to 17.98	Yes	****	<0.0001	C	IR1-/-			WT vs. IR1-/-	4.178	2.401 to 5.955	Yes	***	0.0001	C	IR1-/-			WT vs. IR1-/-	2.434	1.774 to 3.095	Yes	****	<0.0001	C	IR1-/-
WT vs. IRG1-/-	15.21	11.09 to 19.33	Yes	****	<0.0001	D	IRG1-/-			WT vs. IRG1-/-	14.37	10.75 to 18.00	Yes	****	<0.0001	D	IRG1-/-			WT vs. IRG1-/-	4.114	2.337 to 5.892	Yes	***	0.0001	D	IRG1-/-			WT vs. IRG1-/-	2.463	1.802 to 3.124	Yes	****	<0.0001	D	IRG1-/-
Test details	Mean 1	Mean 2	Mean Diff.	SE of diff.	n1	n2	q	DF		Test details	Mean 1	Mean 2	Mean Diff.	SE of diff.	n1	n2	q	DF		Test details	Mean 1	Mean 2	Mean Diff.	SE of diff.	n1	n2	q	DF		Test details	Mean 1	Mean 2	Mean Diff.	SE of diff.	n1	n2	q	DF
WT vs. ST1-/-	19.16	2.94	16.22	1.279	6	6	12.68	15		WT vs. ST1-/-	17.91	2.495	15.42	1.124	6	6	13.72	15		WT vs. ST1-/-	4.278	0.2136	4.064	0.5692	5	5	7.141	12		WT vs. ST1-/-	2.511	0.06484	2.446	0.2116	5	5	11.56	12
WT vs. IR1-/-	19.16	4.43	14.73	1.43	6	4	10.3	15		WT vs. IR1-/-	17.91	3.243	14.67	1.257	6	4	11.67	15		WT vs. IR1-/-	4.278	0.1	4.178	0.6572	5	3	6.357	12		WT vs. IR1-/-	2.511	0.07641	2.434	0.2443	5	3	9.964	12
WT vs. IRG1-/-	19.16	3.95	15.21	1.566	6	3	9.709	15		WT vs. IRG1-/-	17.91	3.54	14.37	1.377	6	3	10.44	15		WT vs. IRG1-/-	4.278	0.1637	4.114	0.6572	5	3	6.26	12		WT vs. IRG1-/-	2.511	0.04782	2.463	0.2443	5	3	10.08	12
Fig 2c
0	0.001	0.01	0.1	1
0.59	0.25	1.29	16.6	32.1
0.26	0.3	0.94	16.1	31.4
0.33	0.05	0.85	14	32.5
Table Analyzed	Ly6C dose dependent		Table Analyzed	Ly6C dose dependent		Table Analyzed	Ly6C dose dependent		Table Analyzed	Ly6C dose dependent
Column B	0.001		Column C	0.01		Column D	0.1		Column E	1
vs.	vs.		vs.	vs.		vs.	vs.		vs.	vs.
Column A	0		Column A	0		Column A	0		Column A	0
Unpaired t test			Unpaired t test			Unpaired t test			Unpaired t test
P value	0.2001		P value	0.0195		P value	<0.0001		P value	<0.0001
P value summary	ns		P value summary	*		P value summary	****		P value summary	****
Significantly different (P < 0.05)?	No		Significantly different (P < 0.05)?	Yes		Significantly different (P < 0.05)?	Yes		Significantly different (P < 0.05)?	Yes
One- or two-tailed P value?	Two-tailed		One- or two-tailed P value?	Two-tailed		One- or two-tailed P value?	Two-tailed		One- or two-tailed P value?	Two-tailed
t, df	t=1.533, df=4		t, df	t=3.779, df=4		t, df	t=18.90, df=4		t, df	t=93.85, df=4
How big is the difference?			How big is the difference?			How big is the difference?			How big is the difference?
Mean of column A	0.3933		Mean of column A	0.3933		Mean of column A	0.3933		Mean of column A	0.3933
Mean of column B	0.2		Mean of column C	1.027		Mean of column D	15.57		Mean of column E	32
Difference between means (B - A) ± SEM	-0.1933 ± 0.1261		Difference between means (C - A) ± SEM	0.6333 ± 0.1676		Difference between means (D - A) ± SEM	15.17 ± 0.8028		Difference between means (E - A) ± SEM	31.61 ± 0.3368
95% confidence interval	-0.5436 to 0.1569		95% confidence interval	0.1680 to 1.099		95% confidence interval	12.94 to 17.40		95% confidence interval	30.67 to 32.54
R squared (eta squared)	0.37		R squared (eta squared)	0.7812		R squared (eta squared)	0.9889		R squared (eta squared)	0.9995
F test to compare variances			F test to compare variances			F test to compare variances			F test to compare variances
F, DFn, Dfd	1.728, 2, 2		F, DFn, Dfd	1.787, 2, 2		F, DFn, Dfd	62.95, 2, 2		F, DFn, Dfd	10.25, 2, 2
P value	0.7332		P value	0.7176		P value	0.0313		P value	0.1777
P value summary	ns		P value summary	ns		P value summary	*		P value summary	ns
Significantly different (P < 0.05)?	No		Significantly different (P < 0.05)?	No		Significantly different (P < 0.05)?	Yes		Significantly different (P < 0.05)?	No
Data analyzed			Data analyzed			Data analyzed			Data analyzed
Sample size, column A	3		Sample size, column A	3		Sample size, column A	3		Sample size, column A	3
Sample size, column B	3		Sample size, column C	3		Sample size, column D	3		Sample size, column E	3
Fig 2d
% of Ly6C+			# of Ly6C+
WT	Ifnar-/-		WT	Ifnar-/-
25.3	5.19		9.613	2.373
15.2	3.35		4.708	1.228
28.5	2.47		10.576	1.038
7.64	0.57		2.046	0.198
Table Analyzed	1wk CD8 Ly6c+ %		Table Analyzed	1wk CD8 Ly6c+ #
Column B	Ifnar-/-		Column B	Ifnar-/-
vs.	vs.		vs.	vs.
Column A	WT		Column A	WT
Unpaired t test			Unpaired t test
P value	0.0156		P value	0.0372
P value summary	*		P value summary	*
Significantly different (P < 0.05)?	Yes		Significantly different (P < 0.05)?	Yes
One- or two-tailed P value?	Two-tailed		One- or two-tailed P value?	Two-tailed
t, df	t=3.341, df=6		t, df	t=2.667, df=6
How big is the difference?			How big is the difference?
Mean of column A	19.16		Mean of column A	6.736
Mean of column B	2.895		Mean of column B	1.209
Difference between means (B - A) ± SEM	-16.27 ± 4.868		Difference between means (B - A) ± SEM	-5.527 ± 2.072
95% confidence interval	-28.18 to -4.353		95% confidence interval	-10.60 to -0.4555
R squared (eta squared)	0.6504		R squared (eta squared)	0.5424
F test to compare variances			F test to compare variances
F, DFn, Dfd	24.71, 3, 3		F, DFn, Dfd	20.42, 3, 3
P value	0.0257		P value	0.0338
P value summary	*		P value summary	*
Significantly different (P < 0.05)?	Yes		Significantly different (P < 0.05)?	Yes
Data analyzed			Data analyzed
Sample size, column A	4		Sample size, column A	4
Sample size, column B	4		Sample size, column B	4
Fig 2f
CD5lo IFNb -	CD5lo IFNb +	Ly6C- IFNb -	Ly6C- IFNb +
0.35	3.05	0.73	18.7
0.2	2.68	1.43	19.7
0.15	2.89	1.33	19.3
1.2	2	0.72	15.5
0.8	2.1	0.65	15.3
0.9	1.8	0.85	15.1
Table Analyzed	Ly6C+ % CD5lo and Ly6C- - IFN-b		Table Analyzed	Ly6C+ % CD5lo and Ly6C- - IFN-b
Column B	+		Column D	+
vs.	vs.		vs.	vs.
Column A	-		Column C	-
Unpaired t test			Unpaired t test
P value	<0.0001		P value	<0.0001
P value summary	****		P value summary	****
Significantly different (P < 0.05)?	Yes		Significantly different (P < 0.05)?	Yes
One- or two-tailed P value?	Two-tailed		One- or two-tailed P value?	Two-tailed
t, df	t=6.626, df=10		t, df	t=18.10, df=10
How big is the difference?			How big is the difference?
Mean of column A	0.6		Mean of column C	0.9517
Mean of column B	2.42		Mean of column D	17.27
Difference between means (B - A) ± SEM	1.820 ± 0.2747		Difference between means (D - C) ± SEM	16.32 ± 0.9013
95% confidence interval	1.208 to 2.432		95% confidence interval	14.31 to 18.32
R squared (eta squared)	0.8145		R squared (eta squared)	0.9704
F test to compare variances			F test to compare variances
F, DFn, Dfd	1.474, 5, 5		F, DFn, Dfd	41.30, 5, 5
P value	0.6807		P value	0.0009
P value summary	ns		P value summary	***
Significantly different (P < 0.05)?	No		Significantly different (P < 0.05)?	Yes
Data analyzed			Data analyzed
Sample size, column A	6		Sample size, column C	6
Sample size, column B	6		Sample size, column D	6
Fig 2g
	CD5lo			CD5hi
NS	8.285	6.048	8.607	12.858	10.978	10.723
+IFN-β	167.629	165.092	180.534	496.906	484.66	469.45
Table Analyzed	Ly6C
Column A	CD5lo
vs.	vs.					4.61233e-06
Column B	CD5hi
Test details
Test name	Unpaired t test
Variance assumption	Individual variance for each row
Multiple comparisons	Set P value threshold
Method	Holm-Šídák method
Alpha	0.05
Number of tests performed	2
Number of rows omitted	0
	Below threshold?	P value	Mean of CD5lo	Mean of CD5hi	Difference	SE of difference	t ratio	df
NS	No	0.084416	8.31333	11.5197	-3.20633	1.40384	2.28397	4
+IFN-β	Yes	5e-06	171.085	483.672	-312.587	9.26934	33.7227	4
Fig 2h**
**The western blot data shown in Fig. 2h was basically derived from the same blotting membrane after Bis-Tris 4-12% SDS-PAGE gel running. The blotted membrane was then cut at ~ 51 kDa based on the pre-stained size marker. The upper membrane (> 51 kDa) was done for immunoblotting with incubating two primary antibodies to anti-pStat1 and -pStat2 (note that these two proteins are well seperated in 4…
Fig 2i
% of Ly6C+			Ly6C (MFI)
WT	Tap1-/-		WT	Tap1-/-
13.4	5.69		157	120
12.2	6.48		158	106
11.8	9.43		159	141.5
8.3	6.47		174	106
Table Analyzed	Induced Ly6C+ WT vs Byst x		Table Analyzed	Ly6C MFI byst x
Column B	Tap1-/-		Column B	Tap1-/-
vs.	vs.		vs.	vs.
Column A	WT		Column A	WT
Unpaired t test			Unpaired t test
P value	0.0183		P value	0.0034
P value summary	*		P value summary	**
Significantly different (P < 0.05)?	Yes		Significantly different (P < 0.05)?	Yes
One- or two-tailed P value?	Two-tailed		One- or two-tailed P value?	Two-tailed
t, df	t=3.213, df=6		t, df	t=4.691, df=6
How big is the difference?			How big is the difference?
Mean of column A	11.43		Mean of column A	162
Mean of column B	7.018		Mean of column B	118.4
Difference between means (B - A) ± SEM	-4.408 ± 1.372		Difference between means (B - A) ± SEM	-43.63 ± 9.299
95% confidence interval	-7.764 to -1.051		95% confidence interval	-66.38 to -20.87
R squared (eta squared)	0.6325		R squared (eta squared)	0.7858
F test to compare variances			F test to compare variances
F, DFn, Dfd	1.763, 3, 3		F, DFn, Dfd	4.349, 3, 3
P value	0.6528		P value	0.2585
P value summary	ns		P value summary	ns
Significantly different (P < 0.05)?	No		Significantly different (P < 0.05)?	No
Data analyzed			Data analyzed
Sample size, column A	4		Sample size, column A	4
Sample size, column B	4		Sample size, column B	4
Fig 2j
% of Ly6C+ in B6 host									% of Ly6C+ in P14 host									Fold change
B6	P14	OT1							B6	P14	OT1							B6	P14	OT1
5.41	23.8	52.7							8	11.6	45.3							1.76525	0.447059	0.99241
5	30.8	51							11.1	9.68	59.3							1.91	0.345455	1.02549
5.23	25.7	54							9.1	12.4	48.9							1.73996	0.48249	0.905556
5.18	30.9	49.7							10	8.9	57.5							1.9305	0.288026	1.15694
Table Analyzed	B6 host		Table Analyzed	B6 host		Table Analyzed	B6 host		Table Analyzed	P14 host LN		Table Analyzed	P14 host LN		Table Analyzed	P14 host LN		Table Analyzed	P14/B6 host fold change LN		Table Analyzed	P14/B6 host fold change LN		Table Analyzed	P14/B6 host fold change LN
Column B	P14		Column C	OT1		Column C	OT1		Column B	P14		Column C	OT1		Column C	OT1		Column B	P14		Column C	OT1		Column C	OT1
vs.	vs.		vs.	vs.		vs.	vs.		vs.	vs.		vs.	vs.		vs.	vs.		vs.	vs.		vs.	vs.		vs.	vs.
Column A	B6		Column A	B6		Column B	P14		Column A	B6		Column A	B6		Column B	P14		Column A	B6		Column A	B6		Column B	P14
Unpaired t test			Unpaired t test			Unpaired t test			Unpaired t test			Unpaired t test			Unpaired t test			Unpaired t test			Unpaired t test			Unpaired t test
P value	<0.0001		P value	<0.0001		P value	<0.0001		P value	0.3363		P value	<0.0001		P value	<0.0001		P value	<0.0001		P value	<0.0001		P value	<0.0001
P value summary	****		P value summary	****		P value summary	****		P value summary	ns		P value summary	****		P value summary	****		P value summary	****		P value summary	****		P value summary	****
Significantly different (P < 0.05)?	Yes		Significantly different (P < 0.05)?	Yes		Significantly different (P < 0.05)?	Yes		Significantly different (P < 0.05)?	No		Significantly different (P < 0.05)?	Yes		Significantly different (P < 0.05)?	Yes		Significantly different (P < 0.05)?	Yes		Significantly different (P < 0.05)?	Yes		Significantly different (P < 0.05)?	Yes
One- or two-tailed P value?	Two-tailed		One- or two-tailed P value?	Two-tailed		One- or two-tailed P value?	Two-tailed		One- or two-tailed P value?	Two-tailed		One- or two-tailed P value?	Two-tailed		One- or two-tailed P value?	Two-tailed		One- or two-tailed P value?	Two-tailed		One- or two-tailed P value?	Two-tailed		One- or two-tailed P value?	Two-tailed
t, df	t=12.52, df=6		t, df	t=49.22, df=6		t, df	t=11.82, df=6		t, df	t=1.045, df=6		t, df	t=12.60, df=6		t, df	t=12.16, df=6		t, df	t=21.79, df=6		t, df	t=11.42, df=6		t, df	t=9.145, df=6
How big is the difference?			How big is the difference?			How big is the difference?			How big is the difference?			How big is the difference?			How big is the difference?			How big is the difference?			How big is the difference?			How big is the difference?
Mean of column A	5.205		Mean of column A	5.205		Mean of column B	27.8		Mean of column A	9.55		Mean of column A	9.55		Mean of column B	10.65		Mean of column A	1.836		Mean of column A	1.836		Mean of column B	0.3908
Mean of column B	27.8		Mean of column C	51.85		Mean of column C	51.85		Mean of column B	10.65		Mean of column C	52.75		Mean of column C	52.75		Mean of column B	0.3908		Mean of column C	1.02		Mean of column C	1.02
Difference between means (B - A) ± SEM	22.60 ± 1.805		Difference between means (C - A) ± SEM	46.65 ± 0.9476		Difference between means (C - B) ± SEM	24.05 ± 2.035		Difference between means (B - A) ± SEM	1.095 ± 1.048		Difference between means (C - A) ± SEM	43.20 ± 3.428		Difference between means (C - B) ± SEM	42.11 ± 3.461		Difference between means (B - A) ± SEM	-1.446 ± 0.06635		Difference between means (C - A) ± SEM	-0.8163 ± 0.07146		Difference between means (C - B) ± SEM	0.6293 ± 0.06882
95% confidence interval	18.18 to 27.01		95% confidence interval	44.33 to 48.96		95% confidence interval	19.07 to 29.03		95% confidence interval	-1.469 to 3.659		95% confidence interval	34.81 to 51.59		95% confidence interval	33.64 to 50.57		95% confidence interval	-1.608 to -1.283		95% confidence interval	-0.9912 to -0.6415		95% confidence interval	0.4609 to 0.7977
R squared (eta squared)	0.9631		R squared (eta squared)	0.9975		R squared (eta squared)	0.9588		R squared (eta squared)	0.154		R squared (eta squared)	0.9636		R squared (eta squared)	0.961		R squared (eta squared)	0.9875		R squared (eta squared)	0.956		R squared (eta squared)	0.9331
F test to compare variances			F test to compare variances			F test to compare variances			F test to compare variances			F test to compare variances			F test to compare variances			F test to compare variances			F test to compare variances			F test to compare variances
F, DFn, Dfd	457.4, 3, 3		F, DFn, Dfd	125.3, 3, 3		F, DFn, Dfd	3.650, 3, 3		F, DFn, Dfd	1.529, 3, 3		F, DFn, Dfd	26.06, 3, 3		F, DFn, Dfd	17.04, 3, 3		F, DFn, Dfd	1.184, 3, 3		F, DFn, Dfd	1.140, 3, 3		F, DFn, Dfd	1.349, 3, 3
P value	0.0003		P value	0.0024		P value	0.3158		P value	0.7355		P value	0.0238		P value	0.0436		P value	0.893		P value	0.9168		P value	0.8114
P value summary	***		P value summary	**		P value summary	ns		P value summary	ns		P value summary	*		P value summary	*		P value summary	ns		P value summary	ns		P value summary	ns
Significantly different (P < 0.05)?	Yes		Significantly different (P < 0.05)?	Yes		Significantly different (P < 0.05)?	No		Significantly different (P < 0.05)?	No		Significantly different (P < 0.05)?	Yes		Significantly different (P < 0.05)?	Yes		Significantly different (P < 0.05)?	No		Significantly different (P < 0.05)?	No		Significantly different (P < 0.05)?	No
Data analyzed			Data analyzed			Data analyzed			Data analyzed			Data analyzed			Data analyzed			Data analyzed			Data analyzed			Data analyzed
Sample size, column A	4		Sample size, column A	4		Sample size, column B	4		Sample size, column A	4		Sample size, column A	4		Sample size, column B	4		Sample size, column A	4		Sample size, column A	4		Sample size, column B	4
Sample size, column B	4		Sample size, column C	4		Sample size, column C	4		Sample size, column B	4		Sample size, column C	4		Sample size, column C	4		Sample size, column B	4		Sample size, column C	4		Sample size, column C	4

## Sheet: Fig3
Fig 3a
Left panel					Right panel
Gm9844	-0.56502	-0.5896	1.15461		Gene Symbol	CD5lo	Ly6c-	Ly6c+
E2f3	-0.57328	-0.58141	1.15469		Gm29094	-0.0303485	-0.98448	1.01483
Zfp296	-0.57786	-0.57684	1.1547		H2-Eb1	0.0324267	-1.01582	0.983392
Sh3bp1	-0.58255	-0.57213	1.15468		Gm10800	0.0366728	-1.01783	0.981159
Zbtb42	-0.58268	-0.572	1.15468		H2-Aa	-0.0637115	-0.966621	1.03033
Smim24	-0.59177	-0.56281	1.15458		Runx2	-0.0729448	-0.96153	1.03448
Stard10	-0.59353	-0.56101	1.15455		Cd74	-0.0866008	-0.953883	1.04048
Dnajc12	-0.59888	-0.55555	1.15443		Gm20422	-0.0935356	-0.949946	1.04348
Gm21738	-0.60016	-0.55423	1.1544		Btg3	-0.11748	-0.936071	1.05355
Cxcr3	-0.671651	-0.477601	1.14925		Gm28053	0.151768	-1.06721	0.915441
Ccdc61	-0.60277	-0.55155	1.15432		Cln8	-0.152586	-0.914937	1.06752
Zfp689	-0.60525	-0.549	1.15424		Immp2l	-0.1557	-0.913017	1.06872
Samd3	-0.61617	-0.53764	1.15381		Ptges3l	0.189789	-1.08129	0.891505
Apol8	-0.61821	-0.53551	1.15371		H2-Ab1	-0.219019	-0.872338	1.09136
Kcnrg	-0.61873	-0.53496	1.15369		Lpar5	0.220169	-1.09174	0.87157
Ly6a	-0.51519	-0.63736	1.15254		Dcun1d1	0.277194	-1.10936	0.832162
Prss12	-0.62289	-0.53058	1.15347		Lair1	0.312877	-1.11903	0.806152
Gbp10	-0.64882	-0.5028	1.15162		Rnf32	0.315547	-1.11971	0.804163
Lyrm9	-0.64926	-0.50232	1.15158		Pdf	0.329327	-1.12313	0.793803
E130012A19Rik	-0.65863	-0.49206	1.15069		Tspan6	0.424376	-1.1422	0.717827
Dctd	-0.66339	-0.4868	1.15019		Lst1	0.431085	-1.14324	0.712156
Mgat4b	-0.66906	-0.48049	1.14956		Cers4	0.580242	-1.1547	0.574454
Sec22c	-0.60168	-0.55267	1.15435		B230307C23Rik	0.592019	-1.15458	0.562556
Nradd	-0.677	-0.4716	1.1486		Pigf	0.604458	-1.15427	0.549811
Chn2	-0.67869	-0.46969	1.14838		Gm42742	0.681512	-1.14801	0.466496
Ifng	-0.74036	-0.39722	1.13758		Lyrm1	0.733106	-1.13916	0.406051
Eid2	-0.69223	-0.45427	1.1465		Gnrh1	0.770053	-1.13019	0.360133
Wdsub1	-0.70882	-0.43501	1.14383		Tefm	0.786834	-1.12531	0.338477
Slc25a53	-0.73254	-0.40673	1.13928		Gemin4	0.811563	-1.11714	0.305572
Slc19a2	-0.73557	-0.40306	1.13863		Fscn1	0.835974	-1.10781	0.271839
Il18rap	-0.6817	-0.46628	1.14798		Gemin8	0.840011	-1.10614	0.266133
Kifc3	-0.74595	-0.39035	1.1363		Fam129c	0.856845	-1.09877	0.241923
Tyw3	-0.75053	-0.38468	1.13522		Prkce	0.905015	-1.07356	0.168549
Pglyrp1	-0.75635	-0.37744	1.13379		Gm29609	0.906501	-1.07268	0.166179
Tsacc	-0.76973	-0.36055	1.13028		Gata1	0.916528	-1.06653	0.149997
Ifngr1	-0.79089	-0.33317	1.12405		P4htm	0.933431	-1.05538	0.121952
Ppm1j	-0.79595	-0.32649	1.12244		Zfp825	0.952328	-1.04168	0.0893471
Cpped1	-0.79957	-0.32168	1.12125		Proser3	0.956959	-1.0381	0.0811379
Tbx21	-0.8014	-0.31925	1.12064		Krt10	0.994798	-1.00512	0.0103238
Pam	-0.80608	-0.31297	1.11905		Mtcp1	1.0247	-0.973314	-0.0513907
Car12	-0.81286	-0.30382	1.11667		Gnb4	1.06492	-0.919062	-0.145857
Gm10709	-0.81666	-0.29863	1.11529		Zfp28	1.06597	-0.917401	-0.148573
4930486L24Rik	-0.81753	-0.29745	1.11498		Mkl2	1.07999	-0.893856	-0.186134
Cptp	-0.8187	-0.29585	1.11454		Zfp950	1.09072	-0.873608	-0.217112
Ms4a4c	-0.82431	-0.28812	1.11243		Tmem154	1.10013	-0.853855	-0.246273
Coq4	-0.82914	-0.28141	1.11055		Hist3h2ba	1.1065	-0.839167	-0.267329
Mrpl27	-0.83445	-0.27398	1.10843		Zfp39	1.11556	-0.815923	-0.299641
RP23-62O7.9	-0.84976	-0.25219	1.10195		Slc39a13	1.12008	-0.803081	-0.316996
B3gnt5	-0.85141	-0.24981	1.10122		Klf7	1.12027	-0.802504	-0.317769
Mfsd10	-0.85325	-0.24715	1.1004		Nucb2	1.12335	-0.793118	-0.330231
Cd320	-0.8673	-0.22654	1.09384		1190002N15Rik	1.12732	-0.780132	-0.347189
Sap30	-0.86802	-0.22547	1.09349		Ift57	1.12838	-0.776481	-0.3519
Unc119	-0.87873	-0.20938	1.08811		BC049715	1.13104	-0.766935	-0.3641
Ggct	-0.87985	-0.20769	1.08754		Scg5	1.13411	-0.75507	-0.379037
Chrna2	-0.88316	-0.20265	1.0858		Trpt1	1.13604	-0.747071	-0.388969
1700037C18Rik	-0.88461	-0.20042	1.08503		Apbb1	1.13699	-0.742963	-0.394028
2310039H08Rik	-0.88606	-0.1982	1.08426		Gm17305	1.1406	-0.726076	-0.414529
Rhob	-0.89208	-0.18889	1.08098		Gpr34	1.14315	-0.712644	-0.430509
1500011K16Rik	-0.89591	-0.18292	1.07883		Hdac4	1.14324	-0.712148	-0.431094
Myo1f	-0.89611	-0.18262	1.07872		Hexdc	1.14583	-0.696619	-0.449213
Cd101	-0.89772	-0.18009	1.07781		Slc16a5	1.14729	-0.686742	-0.46055
Sidt1	-0.90315	-0.17151	1.07466		3110043O21Rik	1.14844	-0.678238	-0.470199
Pde2a	-0.9071	-0.16522	1.07232		Gm6904	1.1491	-0.672942	-0.476155
Ccdc126	-0.91049	-0.15978	1.07027		B3gnt9	1.15186	-0.645982	-0.505882
Cep44	-0.91542	-0.1518	1.06722		Crip2	1.15189	-0.64565	-0.506242
Cd44	-0.91555	-0.15159	1.06714		Dennd5a	1.1523	-0.640581	-0.51172
Eomes	-0.91559	-0.15153	1.06712		Igsf23	1.15263	-0.636166	-0.516464
Rogdi	-0.91747	-0.14846	1.06593		Gm14085	1.15276	-0.634269	-0.518495
Sssca1	-0.91992	-0.14445	1.06437		Lca5	1.1531	-0.629161	-0.523941
Cd151	-0.92032	-0.1438	1.06411		Wdr66	1.15422	-0.606076	-0.54814
Il12rb1	-0.92051	-0.14348	1.06399		Braf	1.15469	-0.581332	-0.573359
Cmc4	-0.92352	-0.13852	1.06204		Rnf170	1.1547	-0.57735	-0.57735
Zfhx2	-0.92933	-0.12886	1.05818		Gm21992	1.1547	-0.57425	-0.580445
Nod1	-0.93232	-0.12384	1.05615		Cyp2s1	1.15469	-0.573803	-0.58089
Slpi	-0.9423	-0.10683	1.04913		Tiam1	1.15465	-0.567693	-0.586954
Klhl5	-0.94308	-0.10547	1.04855		Grm6	1.15413	-0.545627	-0.608502
Zdhhc1	-0.94324	-0.1052	1.04844		E330009J07Rik	1.15382	-0.537935	-0.615888
Psen2	-0.94535	-0.10155	1.0469		Pcsk1	1.15364	-0.534031	-0.619611
Cox17	-0.94539	-0.10147	1.04687		Slc29a2	1.15351	-0.53138	-0.622132
Adora2a	-0.95331	-0.08762	1.04093		Slc6a19	1.15318	-0.52532	-0.627862
BC026585	-0.95469	-0.08518	1.03987		Gm9938	1.15268	-0.517173	-0.635505
Tspan4	-0.96558	-0.06561	1.03119		Nrg2	1.15229	-0.511542	-0.640746
Bola1	-0.96858	-0.06014	1.02871		Pdlim4	1.15155	-0.501951	-0.649599
Ccdc91	-0.97629	-0.04585	1.02214		Msmp	1.15153	-0.501761	-0.649773
Aim1l	-0.9774	-0.04376	1.02116		Adamts14	1.14855	-0.471189	-0.67736
Uqcr11	-0.98034	-0.03822	1.01856		Gorasp1	1.14763	-0.463292	-0.684335
Hopx	-0.98216	-0.03478	1.01693		Stam	1.14717	-0.459529	-0.687637
Smyd2	-0.98786	-0.02385	1.01171		Sqrdl	1.14686	-0.457067	-0.689789
Zswim1	-0.98956	-0.02057	1.01013		5830454E08Rik	1.1466	-0.45505	-0.691549
F2rl1	-0.98983	-0.02004	1.00987		Lyst	1.14558	-0.447377	-0.698207
Spo11	-0.99177	-0.01626	1.00803		Syce1	1.14477	-0.441492	-0.703275
Chst11	-0.99183	-0.01614	1.00797		Dntt	1.14416	-0.437289	-0.706874
Ctsw	-0.9932	-0.01347	1.00667		Boll	1.14402	-0.436314	-0.707706
Chsy1	-0.99361	-0.01267	1.00627		Gprin3	1.1439	-0.435466	-0.70843
Gm4070	-0.99558	-0.00879	1.00437		Gm1043	1.14218	-0.424203	-0.717973
Racgap1	-0.99668	-0.00661	1.00329		Gm38394	1.14198	-0.42295	-0.719028
St3gal6	-1.00297	0.005965	0.997004		Cask	1.13995	-0.410646	-0.729304
Gm20481	-1.00348	0.006999	0.996482		Arhgap5	1.13864	-0.403097	-0.73554
Tmem69	-1.00841	0.017046	0.991368		Msi2	1.13783	-0.398612	-0.73922
Snx10	-1.00984	0.019974	0.989864		Mast4	1.13699	-0.394043	-0.742951
H2afz	-1.01071	0.02177	0.988937		Zscan18	1.13639	-0.390841	-0.745554
Hspa1a	-1.01207	0.024584	0.987481		Rgcc	1.13519	-0.384564	-0.75063
Gem	-1.01294	0.026403	0.986537		Gtf2ird1	1.13431	-0.380058	-0.754252
Lcn4	-1.0177	0.036392	0.981307		Zfp691	1.12895	-0.354472	-0.774479
Tceb2	-1.02226	0.046107	0.976149		Afap1	1.12717	-0.346506	-0.78066
Plac8	-1.023	0.047703	0.975295		Crat	1.12693	-0.345481	-0.781451
Bbc3	-1.02361	0.049022	0.974587		TINCR	1.12556	-0.339539	-0.786021
Tmem14a	-1.02497	0.05196	0.973007		Cyp2d22	1.12207	-0.324982	-0.797087
Gemin7	-1.02518	0.052425	0.972756		Aak1	1.12029	-0.317848	-0.802445
Pla2g16	-1.02632	0.054893	0.971423		Osgin1	1.1199	-0.316306	-0.803597
Prss36	-1.02683	0.05601	0.970818		Fyco1	1.11573	-0.300248	-0.815479
Mettl18	-1.0323	0.06807	0.964226		Nckap1	1.11548	-0.299335	-0.816148
Ntng2	-1.03346	0.070667	0.962792		Csgalnact2	1.11371	-0.292781	-0.82093
Nt5e	-1.03554	0.075343	0.960197		Exoc6b	1.11325	-0.291106	-0.822147
2810428I15Rik	-1.04263	0.091556	0.951073		Slc12a7	1.11205	-0.286746	-0.825302
Sf3b5	-1.04381	0.094307	0.949506		Phf20	1.10482	-0.261681	-0.843142
Nme1	-1.04626	0.100051	0.946214		Palm3	1.1039	-0.258611	-0.845292
Thap3	-1.04666	0.100985	0.945676		Alg11	1.10005	-0.246027	-0.854024
Ndufc1	-1.04793	0.10398	0.943947		Agl	1.10005	-0.246007	-0.854038
Ciapin1	-1.04884	0.10615	0.942691		Idi1	1.09979	-0.245182	-0.854607
Dpm3	-1.05013	0.109235	0.940898		2610044O15Rik8	1.0988	-0.242014	-0.856782
Arl2	-1.05325	0.116748	0.936502		Tesc	1.09855	-0.241234	-0.857317
Ccl4	-1.05542	0.122054	0.933371		Zhx3	1.09344	-0.225325	-0.868113
Tnfrsf25	-1.05738	0.126874	0.930508		Zfp942	1.09264	-0.222905	-0.869738
Gm10076	-1.05913	0.131204	0.927921		Lrrc23	1.08944	-0.213298	-0.876142
Dapl1	-1.05933	0.131703	0.927623		Idh1	1.08456	-0.199078	-0.885487
3110009E18Rik	-1.06396	0.143411	0.920552		Kcna2	1.08329	-0.195422	-0.887864
Slc27a1	-1.06848	0.155082	0.913399		Slc43a2	1.0748	-0.171872	-0.902925
Tpgs1	-1.0704	0.160118	0.91028		Retsat	1.07435	-0.170677	-0.903677
Prr13	-1.0761	0.175416	0.900685		Abhd15	1.07417	-0.170184	-0.903987
Tstd3	-1.07822	0.181217	0.897		Zfp382	1.07236	-0.165314	-0.907042
Gm14325	-1.08281	0.194076	0.888736		Ntrk3	1.07188	-0.164035	-0.907841
Il10ra	-1.08283	0.194131	0.888701		Fbxl22	1.06956	-0.157905	-0.911653
Ccdc50	-1.08312	0.194937	0.888179		Rragb	1.0689	-0.156184	-0.912718
Mrpl52	-1.08411	0.197778	0.886333		Ttc3	1.06355	-0.142363	-0.921189
Il3ra	-1.08643	0.20446	0.881969		Dstyk	1.06204	-0.138513	-0.923523
Hs3st3b1	-1.0865	0.204666	0.881834		Ssbp3	1.0614	-0.13692	-0.924485
Clstn1	-1.08676	0.205425	0.881335		Sepp1	1.06048	-0.134592	-0.925888
Ptp4a3	-1.09007	0.215164	0.874904		Ifngr2	1.05742	-0.126958	-0.930459
Micu3	-1.09018	0.215506	0.874676		Tulp4	1.05704	-0.12603	-0.931011
Ier2	-1.09183	0.220435	0.871392		Bace1	1.05546	-0.122136	-0.933322
Litaf	-1.092	0.220958	0.871042		Ccr9	1.05206	-0.113864	-0.938194
Dcun1d3	-1.09716	0.236835	0.860322		Ptov1	1.04569	-0.0987021	-0.946989
Fdx1	-1.09768	0.238492	0.859192		Gm590	1.04452	-0.0959664	-0.948557
Crlf2	-1.09949	0.244236	0.855257		Acvrl1	1.04306	-0.0925504	-0.950508
Ulbp1	-1.10139	0.250343	0.851044		Ddc	1.03913	-0.0834983	-0.955633
Rnaseh2c	-1.10224	0.253116	0.849121		Gm42417	1.02823	-0.0590883	-0.969146
Lysmd2	-1.10337	0.256858	0.846516		Ube2v2	1.02768	-0.0578705	-0.969808
Xdh	-1.10474	0.261398	0.84334		Slc25a23	1.01981	-0.0408734	-0.978937
Adk	-1.10559	0.264262	0.841329		Diaph2	1.01859	-0.0382793	-0.980311
Bcl3	-1.10904	0.276106	0.832938		Car2	1.00965	-0.0195818	-0.990065
Rgs10	-1.10972	0.278477	0.831245		Pdpr	1.0036	-0.0072327	-0.996364
Wbscr27	-1.11014	0.279948	0.830192		Fam89a	0.998449	0.00309385	-1.00154
Zbed6	-1.11205	0.286741	0.825306		Rasl11b	0.99677	0.00642909	-1.0032
Rpl36	-1.11302	0.290268	0.822754		Mthfs	0.996473	0.00701714	-1.00349
Reck	-1.11494	0.297311	0.817629		Hist2h2be	0.990419	0.0188936	-1.00931
Junb	-1.115	0.29754	0.817461		Zfp169	0.987464	0.0246175	-1.01208
Pear1	-1.11598	0.301207	0.814775		Med31	0.986276	0.0269046	-1.01318
Pltp	-1.11948	0.314656	0.804828		Tmie	0.980474	0.0379707	-1.01844
Ybx3	-1.12345	0.330667	0.792787		Atpaf1	0.944647	0.102768	-1.04742
Ccdc124	-1.12408	0.333276	0.790804		Armcx3	0.94186	0.107582	-1.04944
Rpl6l	-1.12674	0.344642	0.782098		Ago3	0.939221	0.112109	-1.05133
Acsbg1	-1.12826	0.351357	0.776903		Dlg3	0.931939	0.124469	-1.05641
Ppic	-1.1296	0.357451	0.772154		Adgrg3	0.931554	0.125116	-1.05667
Bmyc	-1.12968	0.357807	0.771875		Ext1	0.927215	0.132383	-1.0596
Aim1	-1.13164	0.366951	0.764686		Ly6k	0.919669	0.144862	-1.06453
Bcl7c	-1.1342	0.379478	0.754717		Trat1	0.917864	0.147817	-1.06568
Acot7	-1.13496	0.383345	0.751612		Tarsl2	0.916357	0.150276	-1.06663
Cks2	-1.13599	0.388694	0.747294		Arhgef12	0.91614	0.15063	-1.06677
Pmaip1	-1.13642	0.390989	0.745434		Arhgap29	0.914725	0.152931	-1.06766
Tacc2	-1.13775	0.398137	0.739609		Itga10	0.913701	0.154593	-1.06829
Rpusd3	-1.13848	0.402209	0.73627		Galc	0.9113	0.158475	-1.06977
Qpct	-1.14041	0.413366	0.727044		Tmsb15b1	0.910307	0.160075	-1.07038
Metrn	-1.14064	0.414719	0.725918		Itgb3	0.904676	0.169089	-1.07376
Fbxw8	-1.14116	0.417868	0.723289		Irf4	0.904352	0.169605	-1.07396
Chchd10	-1.14437	0.438722	0.705649		Ldhb	0.895113	0.184171	-1.07928
Ick	-1.14657	0.45483	0.691741		Armc9	0.893228	0.187111	-1.08034
Pdlim7	-1.14727	0.460361	0.686908		Rab6b	0.893224	0.187118	-1.08034
Med7	-1.14855	0.471234	0.67732		Zfp354c	0.884012	0.201339	-1.08535
Emc9	-1.14887	0.474049	0.674819		Itgae	0.882984	0.20291	-1.08589
Klhdc2	-1.14936	0.478582	0.670775		Trib1	0.875579	0.214147	-1.08973
Polr2l	-1.14963	0.481246	0.668388		Nbeal1	0.870719	0.22144	-1.09216
Rpp40	-1.14986	0.483446	0.666412		Tmem245	0.869773	0.222853	-1.09263
Fcgrt	-1.15088	0.494164	0.656716		Lmbrd1	0.849324	0.252824	-1.10215
Gm7008	-1.15225	0.510976	0.641272		Rttn	0.847851	0.254943	-1.10279
Mettl15	-1.15343	0.529863	0.62357		Gria3	0.843774	0.26078	-1.10455
Borcs7	-1.15357	0.532458	0.621108		Tbl1xr1	0.838679	0.26802	-1.1067
Akt1s1	-1.15384	0.538251	0.615586		Moap1	0.838109	0.268826	-1.10694
Gadd45g	-1.15394	0.540765	0.613179		Gsg2	0.823327	0.289478	-1.1128
Mrpl36	-1.154	0.542178	0.611822		Vav3	0.821232	0.292366	-1.1136
Auts2	-1.15455	0.561341	0.593213		Zfp84	0.802134	0.318264	-1.1204
Anxa2	-1.15464	0.587536	0.567104		Chpt1	0.789898	0.334466	-1.12436
Gm5617	-1.15445	0.598205	0.556242		Zfp369	0.786639	0.338731	-1.12537
Hip1r	-1.15444	0.598613	0.555823		Spaca1	0.77432	0.354676	-1.129
Aldh7a1	-1.15436	0.601448	0.552913		Ggt5	0.769071	0.361385	-1.13046
Cyb561d2	-1.15374	0.617626	0.536115		Kcnh2	0.767724	0.363098	-1.13082
Mcee	-1.15373	0.617774	0.53596		Arhgef11	0.750204	0.385093	-1.1353
Ntmt1	-1.15337	0.624716	0.528651		Sec31b	0.735615	0.403006	-1.13862
Fkbp2	-1.15328	0.626234	0.527046		Mfsd8	0.722788	0.418467	-1.14125
Erdr1	-1.15285	0.632961	0.519892		Spsb1	0.712117	0.431131	-1.14325
Alyref2	-1.15281	0.633672	0.519133		Fry	0.707293	0.436798	-1.14409
Mpst	-1.15235	0.639956	0.512394		Zfp931	0.690222	0.456572	-1.14679
Dap	-1.15136	0.651694	0.499665		Amigo2	0.674604	0.47429	-1.14889
D8Ertd82e	-1.15095	0.655983	0.494969		Alg6	0.62597	0.527325	-1.1533
Gm28285	-1.14888	0.674724	0.474155		1500011B03Rik	0.60237	0.551963	-1.15433
Coro2a	-1.14865	0.676594	0.472052		Adcy6	0.600573	0.553811	-1.15438
Toporsos	-1.14737	0.686178	0.461193		Tubb2b	0.592845	0.561716	-1.15456
Hist1h4i	-1.14499	0.701908	0.443082		Ddias	0.578836	0.575863	-1.1547
Ndrg1	-1.14432	0.705925	0.438399		Cuedc1	0.573101	0.581589	-1.15469
Cenpv	-1.14418	0.706754	0.437429		Gm8186	0.489903	0.660585	-1.15049
Cd5	-1.14065	0.725831	0.414822		Gng2	0.489863	0.660621	-1.15048
Tgfb1i1	-1.13944	0.731751	0.407691		Med18	0.479533	0.669923	-1.14946
Rom1	-1.13875	0.734992	0.403762		Ctla4	0.395182	0.742023	-1.1372
Slc8b1	-1.13793	0.738774	0.399157		Serinc5	0.356063	0.773238	-1.1293
Ydjc	-1.13536	0.749927	0.385436		Slc25a29	0.339976	0.785686	-1.12566
Rwdd3	-1.13303	0.759351	0.373677		4930579G24Rik	0.323885	0.797914	-1.1218
Timm10b	-1.13159	0.764868	0.36672		Zfp935	0.225545	0.867965	-1.09351
Tsen54	-1.13024	0.769844	0.360401		0610009B22Rik	0.177904	0.899108	-1.07701
Eva1b	-1.1302	0.770011	0.360188		Gm28036	0.108083	0.941568	-1.04965
Depdc1b	-1.12817	0.777232	0.350934		Irf6	0.102347	0.94489	-1.04724
Tnk2	-1.128	0.777807	0.350191		Tom1	-0.0782605	1.03683	-0.95857
Cks1b	-1.12113	0.799946	0.321182		Gm16314	-0.0506415	1.02436	-0.973717
Nsmf	-1.11958	0.804549	0.31503		Ankrd55	-0.175784	1.07624	-0.900453
Nme6	-1.11329	0.822061	0.291225		Ikzf2	-0.134883	1.0606	-0.925712
Pou2f2	-1.11096	0.828114	0.282843		Gm20498	-0.13278	1.05976	-0.926977
Mrpl57	-1.10974	0.831206	0.278531		RP23-145I16.3	-0.539688	1.1539	-0.61421
Abhd14b	-1.10836	0.834644	0.273711
Ndufb2	-1.10649	0.839181	0.267309
Efcab7	-1.1031	0.847148	0.255952
Gm17509	-1.09875	0.856875	0.241879
Egln3	-1.09739	0.859829	0.237559
Cd6	-1.09252	0.869983	0.22254
Fam214b	-1.07151	0.90845	0.163059
Srsf12	-1.0682	0.913844	0.154361
Gm26566	-1.06739	0.915148	0.152244
Id3	-1.06608	0.917234	0.148846
Psmc3ip	-1.06388	0.92068	0.143201
H2afj	-1.06306	0.921947	0.141115
Scrn2	-1.05514	0.933783	0.121358
Pigh	-1.04973	0.941452	0.108283
Romo1	-1.04686	0.945399	0.101466
Cmss1	-1.04505	0.947845	0.097209
C730034F03Rik	-1.0429	0.950713	0.09219
Rnf144a	-1.03562	0.960093	0.075532
Socs5	-1.0184	0.980523	0.037877
Dusp4	-1.01471	0.98461	0.0301
Gtpbp3	-1.01454	0.984795	0.029745
Birc5	-1.01212	0.987419	0.024705
Ccpg1os	-1.01148	0.988114	0.023362
Gm10130	-1.01134	0.988262	0.023076
Tmem126a	-1.00988	0.989818	0.020063
Sh3bp2	-1.00717	0.992669	0.014505
Cdkn2c	-1.00389	0.996069	0.007816
Ece1	-0.98871	1.01093	-0.02222
Tmem237	-0.98658	1.0129	-0.02632
Cdca7	-0.97462	1.02358	-0.04896
Arhgap18	-0.97457	1.02363	-0.04906
Ubash3b	-0.96306	1.03325	-0.07019
Pigyl	-0.95192	1.04199	-0.09007
Sbsn	-0.9403	1.05056	-0.11026
Zfp683	-0.93364	1.05524	-0.12159
Rassf7	-0.93052	1.05737	-0.12686
RP23-220F20.2	-0.91191	1.0694	-0.15748
Poc1a	-0.89241	1.0808	-0.18839
Nudt5	-0.87596	1.08953	-0.21358
Tubb3	-0.87429	1.09038	-0.21608
Tmem38b	-0.86087	1.0969	-0.23604
Nckap5l	-0.85558	1.09934	-0.24376
Chrnb1	-0.8512	1.10132	-0.25011
Hook3	-0.84362	1.10462	-0.261
Cercam	-0.83338	1.10887	-0.27549
Ampd1	-0.82525	1.11207	-0.28682
Rgs16	-0.80689	1.11878	-0.31189
Prc1	-0.78146	1.12693	-0.34548
Gtdc1	-0.77787	1.12798	-0.35011
Gpr155	-0.77786	1.12798	-0.35013
Top2a	-0.76524	1.13149	-0.36625
Tnfrsf9	-0.75839	1.13327	-0.37488
Trpm4	-0.75704	1.13361	-0.37657
Slc43a3	-0.71772	1.14222	-0.42451
Rad51	-0.70346	1.14474	-0.44128
Stmn1	-0.70257	1.14488	-0.44231
Ms4a6d	-0.69841	1.14555	-0.44714
Emilin1	-0.69309	1.14637	-0.45328
Cxx1c	-0.68344	1.14775	-0.46431
Tmem107	-0.68321	1.14778	-0.46456
Zbtb49	-0.68055	1.14814	-0.46759
Zfp617	-0.67825	1.14844	-0.47019
Grk4	-0.67552	1.14878	-0.47326
Tmem141	-0.66767	1.14972	-0.48204
Tm7sf2	-0.65704	1.15085	-0.49381
2310022B05Rik	-0.65529	1.15102	-0.49573
Ccp110	-0.65137	1.15139	-0.50002
Phyhd1	-0.64616	1.15185	-0.50569
Xcl1	-0.6299	1.15305	-0.52315
Trpm1	-0.61683	1.15378	-0.53695
Gm10135	-0.60167	1.15435	-0.55269
Bnip3	-0.59281	1.15456	-0.56176
Chek2	-0.58894	1.15462	-0.56568
Rap1gap2	-0.58557	1.15466	-0.56909
Spin2c	-0.58356	1.15468	-0.57112
Spata24	-0.57243	1.15469	-0.58226
Rpp38	-0.55826	1.15449	-0.59624
RP23-145I16.3	-0.53969	1.1539	-0.61421
Zwilch	-0.52699	1.15328	-0.62629
Rrm2	-0.5033	1.15166	-0.64836
Zfp974	-0.48771	1.15028	-0.66257
Rnf141	-0.4205	1.14159	-0.72109
Fhit	-0.35347	1.12873	-0.77526
Ankrd55	-0.17578	1.07624	-0.90045
Ikzf2	-0.13488	1.0606	-0.92571
Gm20498	-0.13278	1.05976	-0.92698
Fig 3b
	CD5lo < Ly6C- or Ly6C+			CD5lo > Ly6C- or Ly6C+
Ly6C- < Ly6C+	51		Ly6C- < Ly6C+	34
Ly6C- = Ly6C+	246		Ly6C- = Ly6C+	126
Ly6C- > Ly6C+	31		Ly6C- > Ly6C+	65
Fig 3c
Tbx21									Eomes									Il18rap									Ccl5
CD5lo	CD5hi	Ly6C+							CD5lo	CD5hi	Ly6C+							CD5lo	CD5hi	Ly6C+							CD5lo	CD5hi	Ly6C+
51.687	190.371	1006.5							519.052	1743.38	4276.27							37.472	88.137	565.011							313.808	1298.54	3254.31
38.955	195.181	966.841							587.211	1757.94	4354.03							41.751	95.317	550.323							298.117	1335.04	3247.55
50.905	199.144	966.841							560.564	1720.57	4306.01							32.803	88.198	591.869							316.428	1418.03	3473.4
Table Analyzed	T-bet (cont)		Table Analyzed	T-bet (cont)			T-bet (cont)		Table Analyzed	Eomes (cont)		Table Analyzed	Eomes (cont)		Table Analyzed	Eomes (cont)		Table Analyzed	IL-18Rap (cont)		Table Analyzed	IL-18Rap (cont)		Table Analyzed	IL-18Rap (cont)		Table Analyzed	CCL5 (cont)		Table Analyzed	CCL5 (cont)		Table Analyzed	CCL5 (cont)
Column B	Ly6C-		Column C	Ly6C+			Ly6C+		Column B	Ly6C-		Column C	Ly6C+		Column C	Ly6C+		Column B	Ly6C-		Column C	Ly6C+		Column C	Ly6C+		Column B	Ly6C-		Column C	Ly6C+		Column C	Ly6C+
vs.	vs.		vs.	vs.			vs.		vs.	vs.		vs.	vs.		vs.	vs.		vs.	vs.		vs.	vs.		vs.	vs.		vs.	vs.		vs.	vs.		vs.	vs.
Column A	CD5lo		Column A	CD5lo			Ly6C-		Column A	CD5lo		Column A	CD5lo		Column B	Ly6C-		Column A	CD5lo		Column A	CD5lo		Column B	Ly6C-		Column A	CD5lo		Column A	CD5lo		Column B	Ly6C-
Unpaired t test			Unpaired t test						Unpaired t test			Unpaired t test			Unpaired t test			Unpaired t test			Unpaired t test			Unpaired t test			Unpaired t test			Unpaired t test			Unpaired t test
P value	<0.0001		P value	<0.0001			<0.0001		P value	<0.0001		P value	<0.0001		P value	<0.0001		P value	0.0001		P value	<0.0001		P value	<0.0001		P value	<0.0001		P value	<0.0001		P value	<0.0001
P value summary	****		P value summary	****			****		P value summary	****		P value summary	****		P value summary	****		P value summary	***		P value summary	****		P value summary	****		P value summary	****		P value summary	****		P value summary	****
Significantly different (P < 0.05)?	Yes		Significantly different (P < 0.05)?	Yes			Yes		Significantly different (P < 0.05)?	Yes		Significantly different (P < 0.05)?	Yes		Significantly different (P < 0.05)?	Yes		Significantly different (P < 0.05)?	Yes		Significantly different (P < 0.05)?	Yes		Significantly different (P < 0.05)?	Yes		Significantly different (P < 0.05)?	Yes		Significantly different (P < 0.05)?	Yes		Significantly different (P < 0.05)?	Yes
One- or two-tailed P value?	Two-tailed		One- or two-tailed P value?	Two-tailed			Two-tailed		One- or two-tailed P value?	Two-tailed		One- or two-tailed P value?	Two-tailed		One- or two-tailed P value?	Two-tailed		One- or two-tailed P value?	Two-tailed		One- or two-tailed P value?	Two-tailed		One- or two-tailed P value?	Two-tailed		One- or two-tailed P value?	Two-tailed		One- or two-tailed P value?	Two-tailed		One- or two-tailed P value?	Two-tailed
t, df	t=30.53, df=4		t, df	t=67.37, df=4			t=58.33, df=4		t, df	t=52.39, df=4		t, df	t=124.8, df=4		t, df	t=102.3, df=4		t, df	t=15.14, df=4		t, df	t=42.76, df=4		t, df	t=38.61, df=4		t, df	t=29.07, df=4		t, df	t=40.53, df=4		t, df	t=24.03, df=4
How big is the difference?			How big is the difference?						How big is the difference?			How big is the difference?			How big is the difference?			How big is the difference?			How big is the difference?			How big is the difference?			How big is the difference?			How big is the difference?			How big is the difference?
Mean of column A	47.18		Mean of column A	47.18			194.9		Mean of column A	555.6		Mean of column A	555.6		Mean of column B	1741		Mean of column A	37.34		Mean of column A	37.34		Mean of column B	90.55		Mean of column A	309.5		Mean of column A	309.5		Mean of column B	1351
Mean of column B	194.9		Mean of column C	980.1			980.1		Mean of column B	1741		Mean of column C	4312		Mean of column C	4312		Mean of column B	90.55		Mean of column C	569.1		Mean of column C	569.1		Mean of column B	1351		Mean of column C	3325		Mean of column C	3325
Difference between means (B - A) ± SEM	147.7 ± 4.838		Difference between means (C - A) ± SEM	932.9 ± 13.85			785.2 ± 13.46		Difference between means (B - A) ± SEM	1185 ± 22.62		Difference between means (C - A) ± SEM	3756 ± 30.11		Difference between means (C - B) ± SEM	2571 ± 25.13		Difference between means (B - A) ± SEM	53.21 ± 3.515		Difference between means (C - A) ± SEM	531.7 ± 12.44		Difference between means (C - B) ± SEM	478.5 ± 12.39		Difference between means (B - A) ± SEM	1041 ± 35.81		Difference between means (C - A) ± SEM	3016 ± 74.40		Difference between means (C - B) ± SEM	1975 ± 82.18
95% confidence interval	134.3 to 161.1		95% confidence interval	894.4 to 971.3			747.8 to 822.5		95% confidence interval	1122 to 1248		95% confidence interval	3673 to 3840		95% confidence interval	2502 to 2641		95% confidence interval	43.45 to 62.97		95% confidence interval	497.2 to 566.3		95% confidence interval	444.1 to 512.9		95% confidence interval	941.7 to 1141		95% confidence interval	2809 to 3222		95% confidence interval	1746 to 2203
R squared (eta squared)	0.9957		R squared (eta squared)	0.9991			0.9988		R squared (eta squared)	0.9985		R squared (eta squared)	0.9997		R squared (eta squared)	0.9996		R squared (eta squared)	0.9828		R squared (eta squared)	0.9978		R squared (eta squared)	0.9973		R squared (eta squared)	0.9953		R squared (eta squared)	0.9976		R squared (eta squared)	0.9931
F test to compare variances			F test to compare variances						F test to compare variances			F test to compare variances			F test to compare variances			F test to compare variances			F test to compare variances			F test to compare variances			F test to compare variances			F test to compare variances			F test to compare variances
F, DFn, Dfd	2.638, 2, 2		F, DFn, Dfd	10.30, 2, 2			27.17, 2, 2		F, DFn, Dfd	3.325, 2, 2		F, DFn, Dfd	1.305, 2, 2		F, DFn, Dfd	4.339, 2, 2		F, DFn, Dfd	1.175, 2, 2		F, DFn, Dfd	22.16, 2, 2		F, DFn, Dfd	26.05, 2, 2		F, DFn, Dfd	38.24, 2, 2		F, DFn, Dfd	168.4, 2, 2		F, DFn, Dfd	4.403, 2, 2
P value	0.5497		P value	0.177			0.071		P value	0.4624		P value	0.8677		P value	0.3746		P value	0.9193		P value	0.0864		P value	0.0739		P value	0.051		P value	0.0118		P value	0.3702
P value summary	ns		P value summary	ns			ns		P value summary	ns		P value summary	ns		P value summary	ns		P value summary	ns		P value summary	ns		P value summary	ns		P value summary	ns		P value summary	*		P value summary	ns
Significantly different (P < 0.05)?	No		Significantly different (P < 0.05)?	No			No		Significantly different (P < 0.05)?	No		Significantly different (P < 0.05)?	No		Significantly different (P < 0.05)?	No		Significantly different (P < 0.05)?	No		Significantly different (P < 0.05)?	No		Significantly different (P < 0.05)?	No		Significantly different (P < 0.05)?	No		Significantly different (P < 0.05)?	Yes		Significantly different (P < 0.05)?	No
Data analyzed			Data analyzed						Data analyzed			Data analyzed			Data analyzed			Data analyzed			Data analyzed			Data analyzed			Data analyzed			Data analyzed			Data analyzed
Sample size, column A	3		Sample size, column A	3			3		Sample size, column A	3		Sample size, column A	3		Sample size, column B	3		Sample size, column A	3		Sample size, column A	3		Sample size, column B	3		Sample size, column A	3		Sample size, column A	3		Sample size, column B	3
Sample size, column B	3		Sample size, column C	3			3		Sample size, column B	3		Sample size, column C	3		Sample size, column C	3		Sample size, column B	3		Sample size, column C	3		Sample size, column C	3		Sample size, column B	3		Sample size, column C	3		Sample size, column C	3
Fig 3d
CD5lo vs Ly6C-			Ly6C- vs Ly6C+
Rank in Gene List (x1000)	Running Enrichment Score		Rank in Gene List (x1000)	Running Enrichment Score
0	0		0	0
3.75	0.001111		0.17	0.111773
4.85	0.018594		1.96	0.129488
7.03	0.021394		3.15	0.144712
7.19	0.039679		3.94	0.160279
7.21	0.059003		4.82	0.172786
7.39	0.076841		5.04	0.189633
7.61	0.093849		8.26	0.177421
10.45	0.086303		9.7	0.177705
10.89	0.097045		9.74	0.188916
11.12	0.109231		15.04	0.155322
12.72	0.109031		17.64	0.141778
13.74	0.11261		17.84	0.146985
15.29	0.110739		21.34	0.124955
15.39	0.120147		21.98	0.125202
16.49	0.121078		22.26	0.128155
16.73	0.128634		22.6	0.130551
16.81	0.137412		27.64	0.094794
17.71	0.139347		29.14	0.086512
18.65	0.140483		30.63	0.078013
18.9	0.146928		32.36	0.06727
19.85	0.147438		32.69	0.067443
20.47	0.150221		32.8	0.069311
20.92	0.154153		35.53	0.050196
21.06	0.160442		36.42	0.045379
21.71	0.162489		36.76	0.044817
21.82	0.168733		40.05	0.020645
21.86	0.175506		40.08	0.022042
23.25	0.170981		41.58	0.011722
29.14	0.128982		43.05	0.001445
32.79	0.103673		43.84	-0.00359
33.4	0.102093		44.75	-0.00963
34.19	0.098937		48.9	-0.04144
34.47	0.099718		54.73	-0.08678
38.57	0.069732		59.02	-0.12022
39.14	0.067355		60.98	-0.13549
41.39	0.051454		60.99	-0.13547
42.65	0.043157		63.28	-0.15336
45.93	0.018607		64.98	-0.16662
47.1	0.010486		66.39	-0.17755
48.95	-0.00317		69.86	-0.20451
49.46	-0.00636		76.72	-0.2577
50.56	-0.01427		77.53	-0.26337
53.72	-0.03857		79.3	-0.27642
56.98	-0.06383		80.94	-0.28831
60.52	-0.09152		83.95	-0.31067
61.38	-0.09818		84.79	-0.31592
61.39	-0.09818		85.01	-0.31629
68.23	-0.15163		85.14	-0.31592
69.77	-0.16341		87.57	-0.33327
70.68	-0.1702		90.9	-0.35718
77.64	-0.22404		91.35	-0.35841
78.1	-0.22683		91.94	-0.36061
81.55	-0.25275		94.5	-0.37779
81.63	-0.25222		95.38	-0.3816
81.92	-0.2533		95.51	-0.3795
82.77	-0.25869		97.41	-0.39088
85	-0.2746		97.54	-0.38834
85.59	-0.27755		98.2	-0.3898
85.73	-0.27695		101.13	-0.40831
87.76	-0.29088		101.46	-0.40632
91.29	-0.31589		105.55	-0.4323
92.39	-0.32159		105.65	-0.42692
98.67	-0.36614		106	-0.42337
99.96	-0.37108		107.45	-0.42772
100.48	-0.36978		109.47	-0.43544
101.21	-0.3698		109.98	-0.43097
106.28	-0.40133		114.54	-0.45441
111.13	-0.42753		114.86	-0.44427
113.83	-0.43389		115.2	-0.43394
116.31	-0.43518		116.46	-0.42935
117.84	-0.42666		117.21	-0.41957
118.11	-0.4078		119.73	-0.41809
120.29	-0.39888		120.41	-0.40052
121.5	-0.37823		121.42	-0.38205
122.53	-0.3508		122.07	-0.35788
123.16	-0.31572		123.53	-0.33231
123.48	-0.27524		123.54	-0.2953
125.37	-0.21864		124.48	-0.25585
126.1	-0.12657		124.54	-0.2085
126.69	0.012239		127.09	0.009101
Fig 3e
CD5lo vs Ly6C-			Ly6C- vs Ly6C+
Rank in Gene List (x1000)	Running Enrichment Score		Rank in Gene List (x1000)	Running Enrichment Score
0	0		0	0
3.75	0.04562		3.15	0.075441
7.21	0.066279		17.64	-0.00992
7.61	0.109		21.34	-0.01687
12.72	0.099293		40.08	-0.15675
13.74	0.119625		43.05	-0.17505
16.81	0.118614		59.02	-0.2991
20.92	0.104715		60.98	-0.31422
21.71	0.115963		97.41	-0.58449
21.82	0.132424		98.2	-0.57573
39.14	0.002222		105.55	-0.60841
49.46	-0.07647		105.65	-0.58426
85	-0.35017		106	-0.56149
85.73	-0.35182		114.86	-0.57923
100.48	-0.4539		115.2	-0.529
111.13	-0.5081		120.41	-0.47632
117.84	-0.51026		123.54	-0.34947
126.1	-0.33498		124.48	-0.16572
126.69	0.01218		124.54	0.028966
Fig 3f
(Up in Ly6C-/Ly6C+) only	(Up in Ly6C-/Ly6C+) AND (Regulated by IFN-b)	(Regulated by IFN-b) onlt	(Regulated by IFN-b) AND (Down in Ly6C-/Ly6C+)	(Down in Ly6C-/Ly6C+) only
Tmem38b Uqcr11 Ndufc1 Rnaseh2c Slc25a53 Mrpl57 Spata24 Chek2 Ccp110 Fam214b Il3ra Zswim1 Pkd1l3 Eva1b Sidt1 Metrn H2-Q10 Racgap1 Rad51 Fkbp2 Prss36 H2afz Alyref2 Pou6f1 Socs5 Chrna2 Mrpl52 Pou2f2 Nudt5 Eid2 Dcun1d3 Ptp4a3 Poc1a Cks2 Rpl6l Anxa2 Chsy1 Rrm2 Il12rb1 Polr2l Auts2 Adora2a Samd3 Tsen54 Gm10076 Med7 Slc27a1 Rgs16 Gm10709 Slc43a3 Micu3 Tyw3 Nsmf Efcab7 Gm14325 Emilin1 Sh3bp1 Zdhhc1 15000…	Rhob Ier2 Ms4a4c Smyd2 Xcl1 Prc1 Qpct Zfp974 Psmc3ip Cenpv Tmem106a Hist1h4i RP23-62O7.9 Tnk2 Myo1f Gadd45g Ms4a6d Cdca7 Spin2c Zfp617 Ece1 C730034F03Rik Fcgrt Ly6c2 4930486L24Rik Tubb3 Nradd RP23-220F20.2 Fam195a Apol8 Gem Nt5e Cxx1c Tspan4 Coq4 Gm4070 Srsf12 Tgfb1i1 Junb Fhit Tmem69 Chn2 Ly6a Rap1gap2 Phyhd1 Reck Ifng Hs3st3b1 Lyz2 Chchd10 Ydjc Plac8 Cercam Timm10b Litaf D8Ertd82e Rnf144a Ampd1…	Itm2a Cd69 Chil5 Bhlha15 Sorbs3 Plekhg2 Edaradd 1700061G19Rik Ppm1e Tatdn1 Tle2 Tex29 Mrps22 Nek11 Bbs9 Slc35g1 Kcnq5 Tbc1d24 Gpr137b Arid3c Sarm1 Hmgn3 Cenpn Spty2d1 Cabp1 Adamts10 Hist1h2bc Prss16 Nsg1 Ifi30 Lrrn4cl Dusp6 Tmem158 Kpna1 Trim56 Strc Zfp58 Ramp2 Rad54l Tlr9 Hist1h4m Omg Ldlrad1 Ppm1l 4930539E08Rik Lzts1 Gbp7 Sowahc Pih1d2 Mex3b Maf A930011G23Rik Usp2 Def8 Cd209d Oip5 Hist1h3f Il20…	Mthfs Slc39a13 Immp2l Gata1 Idi1 Mtcp1 Lyst 1190002N15Rik Slc16a5 Rnf170 Adgrg3 Gm42417 Ext1 Zfp935 Crip2 Gemin4 Gm42742 Gm6904 Lca5 Gm20422 Wdr66 Bace1 Kcnh2 Med18 Zfp825 Zscan18 Retsat Gsg2 Irf4 Ntrk3 Gnrh1 Igsf23 Gpr34 Ifngr2 0610009B22Rik Crat Gm590 Rgcc Ptov1 Pdpr Scg5 Itgae Slc12a7 Fbxl22 Ggt5 Adamts14 Lpar5 Dennd5a Chpt1 Ctla4 Rasl11b B230307C23Rik Cd74 Gng2 Tspan6 Zfp382 Trib1 Fscn1 Nrg2 …	Alg11 Msmp Arhgap29 Zfp942 Hist2h2be Ldhb Slc25a29 Mfsd8 Moap1 Rragb Med31 Pdf Gm38394 Gm1043 Braf Klf7 Runx2 Gm9938 Zfp28 Gprin3 Syce1 Stam Cuedc1 Hexdc Fam129c Gm28036 Gemin8 Aak1 Agl Gm29094 Sec31b Proser3 Zfp354c Galc Ccr9 Gm16314 Zfp691 Rab6b Zfp950 Phf20 Gm21992 Ly6k Zfp39 Tmem154 Dstyk Lyrm1 Cln8 Grm6 Amigo2 Afap1 Cyp2d22 Dntt Gm10800 BC049715 Nckap1 Trpt1 Arhgef12 1500011B03Rik Pigf Zfp16…
228	99	2074	73	152
Fig 3g
Up in Ly6C-/Ly6C+			Down in Ly6C-/Ly6C+
Rank in Gene List (x1000)	Running Enrichment Score		Rank in Gene List (x1000)	Running Enrichment Score
0	0		0	0
0.002	0.160308		0.132	0.083376
0.094	0.171607		0.205	0.137632
0.133	0.17967		0.297	0.173224
0.166	0.185971		0.424	0.195004
0.248	0.187388		0.437	0.221467
0.269	0.191208		0.446	0.247333
0.335	0.192066		0.515	0.266503
0.51	0.186453		0.584	0.282557
0.538	0.187505		0.756	0.288896
0.576	0.18794		0.821	0.299014
0.66	0.185913		0.888	0.307955
0.682	0.186684		1.001	0.313436
0.759	0.184708		1.056	0.321038
0.765	0.186022		1.211	0.322233
0.769	0.187425		1.265	0.327744
0.814	0.186832		1.275	0.335149
1.036	0.17768		1.35	0.338979
1.238	0.169224		1.538	0.336373
1.242	0.16998		1.659	0.336301
1.261	0.170023		1.664	0.341575
1.298	0.169191		1.684	0.346061
1.339	0.168145		1.71	0.350171
1.365	0.167772		1.749	0.353537
1.38	0.167892		1.842	0.354067
1.408	0.167387		1.891	0.35639
1.468	0.165353		1.905	0.360303
1.524	0.163466		1.937	0.3633
1.538	0.163528		1.995	0.364869
1.649	0.159014		2.009	0.368435
1.661	0.159105		2.075	0.36938
1.697	0.158062		2.077	0.373278
1.721	0.157566		2.111	0.375567
1.759	0.156405		2.119	0.379039
1.789	0.155605		2.121	0.382783
1.794	0.155968		2.142	0.385581
1.811	0.155765		2.202	0.386418
1.843	0.15485		2.224	0.388954
1.867	0.15429		2.242	0.391635
1.869	0.154754		2.246	0.394953
1.88	0.154792		2.293	0.396173
1.896	0.154595		2.314	0.39853
1.933	0.153408		2.379	0.398667
1.997	0.150939		2.411	0.400241
1.998	0.151401		2.44	0.401893
2.052	0.14938		2.446	0.404596
2.093	0.147945		2.476	0.406117
2.186	0.144061		2.48	0.408833
2.216	0.1431		2.522	0.409684
2.275	0.140773		2.546	0.41132
2.3	0.140021		2.552	0.413768
2.308	0.140058		2.57	0.415615
2.352	0.138406		2.574	0.418104
2.369	0.138005		2.619	0.418619
2.387	0.137553		2.635	0.420455
2.411	0.136814		2.703	0.419741
2.422	0.136678		2.781	0.418417
2.426	0.136867		2.786	0.420453
2.488	0.13434		2.804	0.421859
2.512	0.133575		2.839	0.422418
2.515	0.133786		2.882	0.422541
2.527	0.133576		2.883	0.424603
2.535	0.13355		2.899	0.425946
2.545	0.133429		2.971	0.42457
2.581	0.132089		2.989	0.425674
2.587	0.132144		3.035	0.425403
2.588	0.132431		3.094	0.424432
2.61	0.131736		3.096	0.426094
2.632	0.131038		3.163	0.424651
2.662	0.129962		3.17	0.425979
2.728	0.127194		3.171	0.427584
2.775	0.125301		3.235	0.426206
2.813	0.123818		3.267	0.426262
2.86	0.121908		3.333	0.424656
2.884	0.121064		3.375	0.424103
2.894	0.120871		3.38	0.425254
2.918	0.120021		3.382	0.426539
2.931	0.119681		3.389	0.427585
3.068	0.113545		3.396	0.428621
3.072	0.113598		3.434	0.428172
3.139	0.110708		3.439	0.42924
3.152	0.110329		3.442	0.430399
3.168	0.109808		3.443	0.431649
3.195	0.108772		3.446	0.432805
3.245	0.106659		3.501	0.431485
3.253	0.106499		3.511	0.432237
3.264	0.106198		3.514	0.433309
3.266	0.106316		3.541	0.433238
3.268	0.106434		3.544	0.434275
3.276	0.106271		3.555	0.43493
3.322	0.104332		3.582	0.434819
3.333	0.104021		3.604	0.434916
3.34	0.103895		3.652	0.433759
3.342	0.104002		3.656	0.43463
3.367	0.103034		3.671	0.43498
3.38	0.102623		3.719	0.433743
3.384	0.10263		3.727	0.434354
3.395	0.10231		3.734	0.435006
3.401	0.102221		3.757	0.434905
3.433	0.100918		3.771	0.43521
3.434	0.101057		3.794	0.435086
3.451	0.100449		3.807	0.435416
3.475	0.099512		3.815	0.435972
3.478	0.099551		3.818	0.436756
3.51	0.098237		3.819	0.437633
3.524	0.09776		3.836	0.437755
3.54	0.097186		3.851	0.437953
3.544	0.097171		3.859	0.438468
3.571	0.096083		3.874	0.43864
3.585	0.095598		3.879	0.439267
3.596	0.095251		3.913	0.438528
3.603	0.09509		3.922	0.438942
3.604	0.095208		3.95	0.43845
3.616	0.094813		3.953	0.439112
3.68	0.09199		3.956	0.439773
3.708	0.090837		3.977	0.43958
3.755	0.088798		3.992	0.439648
3.773	0.088106		3.995	0.440269
3.78	0.087926		4.007	0.440466
3.848	0.084902		4.066	0.43844
3.886	0.083268		4.106	0.437264
3.898	0.082844		4.127	0.436949
3.911	0.082373		4.145	0.436761
3.922	0.081994		4.164	0.436515
3.93	0.081753		4.201	0.435404
3.978	0.079646		4.202	0.435959
3.989	0.07926		4.211	0.436138
4.067	0.075748		4.279	0.43354
4.091	0.074748		4.283	0.433901
4.112	0.073886		4.315	0.43295
4.202	0.069804		4.334	0.432589
4.209	0.069586		4.336	0.433012
4.218	0.069273		4.382	0.431378
4.243	0.068214		4.386	0.431684
4.244	0.068272		4.392	0.431894
4.268	0.067257		4.457	0.429344
4.308	0.065496		4.464	0.429473
4.31	0.065503		4.467	0.429786
4.312	0.06551		4.484	0.429444
4.318	0.06533		4.5	0.429141
4.365	0.06324		4.514	0.428925
4.375	0.06287		4.547	0.427808
4.387	0.062407		4.564	0.427426
4.397	0.062037		4.603	0.426013
4.422	0.060967		4.62	0.425609
4.455	0.059523		4.628	0.425618
4.47	0.058916		4.631	0.425857
4.485	0.058308		4.66	0.424879
4.505	0.057467		4.661	0.425195
4.538	0.056018		4.677	0.424816
4.562	0.054987		4.681	0.42499
4.563	0.055027		4.69	0.424929
4.577	0.054461		4.713	0.424212
4.583	0.054267		4.726	0.423954
4.633	0.052022		4.755	0.422947
4.659	0.050894		4.762	0.422954
4.669	0.05051		4.77	0.422913
4.681	0.050032		4.816	0.421098
4.718	0.04839		4.83	0.420762
4.728	0.048004		4.836	0.420794
4.731	0.047943		4.853	0.420309
4.741	0.047557		4.877	0.419492
4.777	0.045959		4.884	0.419459
4.801	0.044918		4.898	0.419098
4.828	0.043737		4.931	0.417848
4.836	0.043441		4.959	0.416819
4.844	0.043144		4.975	0.416341
4.93	0.039213		4.988	0.416
4.949	0.038399		5.054	0.413187
5.01	0.03563		5.084	0.412031
5.04	0.034301		5.149	0.409238
5.049	0.033951		5.186	0.407731
5.086	0.032296		5.244	0.405238
5.095	0.031944		5.276	0.40394
5.125	0.030613		5.418	0.397528
5.18	0.028117		5.423	0.397452
5.202	0.027157		5.464	0.395705
5.278	0.023681		5.595	0.389773
5.289	0.02323		5.625	0.388508
5.313	0.022174		5.777	0.381581
5.364	0.01986		5.789	0.381128
5.368	0.019733		5.883	0.376872
5.397	0.018443		5.93	0.374786
5.413	0.017757		6.015	0.370935
5.427	0.017164		6.275	0.358973
5.49	0.014289		6.323	0.356814
5.538	0.012111		6.346	0.355809
5.57	0.010677		6.745	0.3374
5.618	0.008498		7.677	0.294336
5.628	0.008088		7.772	0.289988
5.88	-0.00359		8.04	0.277637
5.908	-0.00484		8.429	0.25969
5.923	-0.00549		9.616	0.204831
5.929	-0.00572		11.39	0.12282
5.974	-0.00776		11.46	0.119628
6.06	-0.01171		11.501	0.117778
6.099	-0.01348		11.961	0.096547
6.267	-0.02125		12.101	0.090117
6.344	-0.02479		13.722	0.015183
6.345	-0.02478		15.563	-0.06992
6.399	-0.02725		15.573	-0.07034
6.44	-0.02911		15.632	-0.07301
6.469	-0.03041		15.748	-0.07831
6.486	-0.03116		15.792	-0.08027
7.189	-0.06383		15.879	-0.08422
7.649	-0.0852		15.935	-0.08673
8.088	-0.10558		16.126	-0.09546
8.384	-0.11931		16.35	-0.10569
8.627	-0.13058		16.355	-0.10579
9.461	-0.16935		16.37	-0.10634
9.932	-0.19122		16.374	-0.10639
10.289	-0.20779		16.41	-0.10791
10.483	-0.21678		16.415	-0.10799
10.578	-0.22115		16.547	-0.11393
10.682	-0.22595		16.559	-0.11432
11.396	-0.25913		16.613	-0.11663
11.78	-0.27696		16.632	-0.11732
12.449	-0.30805		16.669	-0.11883
12.716	-0.32043		16.671	-0.11872
13.722	-0.36721		16.825	-0.12561
15.561	-0.45275		16.852	-0.1266
15.562	-0.45275		16.885	-0.12787
15.573	-0.45322		16.898	-0.1282
15.587	-0.45382		16.993	-0.13229
15.748	-0.46127		17	-0.1323
15.763	-0.46192		17.006	-0.13227
15.85	-0.46592		17.023	-0.13274
15.93	-0.46959		17.025	-0.13251
15.938	-0.46991		17.068	-0.13415
15.94	-0.46996		17.094	-0.135
15.963	-0.47098		17.121	-0.13588
16.036	-0.47432		17.149	-0.1368
16.059	-0.47534		17.18	-0.13785
16.063	-0.47547		17.198	-0.13828
16.136	-0.47882		17.247	-0.14012
16.171	-0.4804		17.249	-0.13979
16.213	-0.4823		17.313	-0.14228
16.233	-0.48317		17.317	-0.14201
16.237	-0.48331		17.336	-0.14241
16.292	-0.48581		17.339	-0.14208
16.332	-0.48762		17.342	-0.14174
16.342	-0.48803		17.352	-0.14172
16.412	-0.49123		17.354	-0.14133
16.43	-0.49201		17.361	-0.14117
16.44	-0.49241		17.365	-0.14087
16.466	-0.49357		17.368	-0.14051
16.473	-0.49383		17.418	-0.1423
16.481	-0.49415		17.452	-0.14333
16.495	-0.49474		17.464	-0.14333
16.502	-0.49501		17.481	-0.14355
16.512	-0.49541		17.518	-0.14468
16.559	-0.49754		17.521	-0.14423
16.57	-0.49799		17.552	-0.14506
16.573	-0.49807		17.564	-0.145
16.593	-0.49894		17.592	-0.14566
16.696	-0.50367		17.607	-0.14571
16.721	-0.50477		17.625	-0.14589
16.785	-0.50768		17.648	-0.14629
16.8	-0.50831		17.661	-0.14621
16.848	-0.51048		17.697	-0.14717
16.937	-0.51454		17.709	-0.14702
16.97	-0.51601		17.71	-0.14635
16.984	-0.51658		17.719	-0.14605
16.987	-0.51665		17.75	-0.14674
17.019	-0.51806		17.775	-0.14714
17.093	-0.52142		17.781	-0.14665
17.109	-0.52209		17.787	-0.14615
17.114	-0.52224		17.799	-0.14592
17.125	-0.52267		17.819	-0.14605
17.126	-0.52263		17.839	-0.14616
17.133	-0.52288		17.874	-0.14694
17.14	-0.52312		17.89	-0.14683
17.227	-0.52708		17.911	-0.14694
17.28	-0.52946		17.922	-0.14657
17.295	-0.53007		17.943	-0.14666
17.31	-0.53067		17.967	-0.14686
17.317	-0.5309		17.976	-0.14635
17.329	-0.53137		17.978	-0.14552
17.386	-0.53393		17.981	-0.14473
17.396	-0.53429		18.035	-0.14626
17.406	-0.53466		18.054	-0.14616
17.436	-0.53596		18.076	-0.14618
17.47	-0.53744		18.105	-0.14651
17.518	-0.53956		18.109	-0.14567
17.524	-0.53974		18.148	-0.14642
17.531	-0.53996		18.206	-0.148
17.537	-0.54013		18.223	-0.14767
17.591	-0.54253		18.283	-0.14927
17.593	-0.54251		18.302	-0.14896
17.6	-0.54272		18.309	-0.1481
17.634	-0.54419		18.353	-0.14889
17.638	-0.54426		18.365	-0.14819
17.641	-0.54429		18.438	-0.15024
17.648	-0.5445		18.441	-0.14905
17.668	-0.54531		18.454	-0.14831
17.669	-0.54524		18.466	-0.14751
17.717	-0.54736		18.469	-0.1463
17.728	-0.54775		18.512	-0.14688
17.738	-0.54809		18.525	-0.14606
17.741	-0.54811		18.551	-0.14581
17.748	-0.54831		18.571	-0.14526
17.764	-0.54893		18.617	-0.14587
17.773	-0.54922		18.638	-0.1453
17.789	-0.54984		18.641	-0.14389
17.791	-0.54981		18.673	-0.14378
17.813	-0.5507		18.714	-0.14404
17.816	-0.55071		18.723	-0.14281
17.845	-0.55193		18.744	-0.14212
17.873	-0.5531		18.834	-0.14452
17.9	-0.55422		18.86	-0.14392
17.904	-0.55427		18.901	-0.14396
17.946	-0.55609		18.904	-0.14224
17.966	-0.55687		18.915	-0.14087
17.971	-0.55697		18.989	-0.14234
17.975	-0.55701		19.01	-0.14132
17.991	-0.55761		19.119	-0.14419
18.051	-0.56025		19.153	-0.14354
18.077	-0.56131		19.179	-0.14248
18.114	-0.56288		19.235	-0.14271
18.119	-0.56296		19.309	-0.14364
18.121	-0.56289		19.317	-0.14149
18.186	-0.56576		19.325	-0.13934
18.189	-0.56574		19.329	-0.137
18.236	-0.56776		19.347	-0.13526
18.263	-0.56885		19.376	-0.13397
18.273	-0.56914		19.445	-0.13439
18.274	-0.56902		19.584	-0.13778
18.295	-0.56982		19.742	-0.14171
18.308	-0.57026		19.753	-0.13881
18.343	-0.57171		19.768	-0.13606
18.356	-0.57213		19.816	-0.13475
18.366	-0.57242		19.956	-0.13728
18.373	-0.57256		19.974	-0.13412
18.406	-0.57392		20.08	-0.13466
18.436	-0.57512		20.102	-0.13122
18.464	-0.57624		20.107	-0.12698
18.467	-0.57619		20.148	-0.12425
18.483	-0.57674		20.151	-0.11975
18.495	-0.5771		20.238	-0.1188
18.502	-0.57723		20.306	-0.11671
18.503	-0.57709		20.318	-0.11199
18.516	-0.57749		20.34	-0.10766
18.524	-0.57767		20.481	-0.10823
18.526	-0.57756		20.559	-0.10552
18.529	-0.5775		20.572	-0.09971
18.536	-0.57763		20.684	-0.0978
18.546	-0.57789		20.707	-0.09165
18.64	-0.58206		20.812	-0.08863
18.641	-0.58189		20.893	-0.0839
18.645	-0.58186		21.154	-0.08452
18.655	-0.58212		21.376	-0.07915
18.677	-0.58292		21.428	-0.06465
18.696	-0.58359		21.659	-0.04436
18.704	-0.58374		21.805	0.007678
18.724	-0.58445		22	0
18.728	-0.58441
18.74	-0.58474
18.755	-0.58522
18.766	-0.5855
18.805	-0.58708
18.814	-0.58727
18.839	-0.5882
18.847	-0.58833
18.868	-0.58907
18.877	-0.58924
18.881	-0.58919
18.911	-0.59034
18.957	-0.59222
18.964	-0.5923
18.978	-0.59269
18.985	-0.59276
19.014	-0.59385
19.028	-0.59424
19.046	-0.59481
19.073	-0.5958
19.079	-0.5958
19.081	-0.59562
19.082	-0.5954
19.115	-0.59666
19.154	-0.59818
19.202	-0.60012
19.22	-0.60066
19.228	-0.60073
19.229	-0.60048
19.234	-0.60041
19.241	-0.60043
19.249	-0.6005
19.266	-0.60098
19.293	-0.60192
19.327	-0.60318
19.431	-0.60768
19.443	-0.60789
19.447	-0.60773
19.46	-0.60799
19.471	-0.60815
19.495	-0.6089
19.503	-0.60892
19.512	-0.60897
19.539	-0.60986
19.585	-0.61163
19.587	-0.61134
19.588	-0.61101
19.594	-0.61091
19.606	-0.61108
19.608	-0.61079
19.616	-0.61078
19.646	-0.61178
19.653	-0.61172
19.708	-0.61387
19.775	-0.61657
19.78	-0.61638
19.81	-0.61734
19.824	-0.61756
19.831	-0.61745
19.834	-0.61715
19.868	-0.61829
19.938	-0.62107
19.948	-0.62107
20.063	-0.6259
20.104	-0.62728
20.11	-0.62702
20.128	-0.62732
20.154	-0.62797
20.185	-0.62885
20.297	-0.63345
20.312	-0.63353
20.349	-0.63461
20.356	-0.6343
20.375	-0.63454
20.396	-0.63486
20.414	-0.63503
20.462	-0.63658
20.499	-0.63759
20.502	-0.63702
20.56	-0.63899
20.57	-0.6387
20.61	-0.63978
20.618	-0.63937
20.627	-0.639
20.678	-0.64055
20.696	-0.64056
20.697	-0.63978
20.76	-0.64184
20.866	-0.64582
20.918	-0.64725
20.927	-0.64666
20.967	-0.64748
21.029	-0.64925
21.047	-0.64896
21.048	-0.64786
21.051	-0.64686
21.089	-0.64744
21.142	-0.64863
21.143	-0.64741
21.18	-0.64778
21.194	-0.64706
21.207	-0.64628
21.209	-0.64499
21.237	-0.64484
21.254	-0.64415
21.305	-0.64492
21.378	-0.64654
21.386	-0.64511
21.497	-0.64803
21.529	-0.64715
21.537	-0.64512
21.556	-0.64348
21.573	-0.64162
21.59	-0.6396
21.598	-0.63708
21.599	-0.63422
21.635	-0.63274
21.645	-0.62992
21.67	-0.62753
21.68	-0.62426
21.706	-0.62135
21.719	-0.61763
21.73	-0.61355
21.753	-0.6096
21.767	-0.60485
21.802	-0.60003
21.805	-0.59365
21.869	-0.58586
21.937	-0.56162
21.952	-0.51868
21.966	-0.41992
21.969	-0.27796
21.97	4.7e-05
Fig 3h
	CD5lo	Ly6C-	CD5lo	Ly6C+	Ly6C-	Ly6C+
Activated T Cell Proliferation (GO:0050798)	0.0344	0.814707	0.0315	0.872914	0.0575	0.877813
Regulation Of Activated T Cell Proliferation (GO:0046006)	0.0095	0.851886	0.0017	0.923961	0.0023	0.938148
Regulation Of T Cell Proliferation (GO:0042129)	0.1321	0.690511	0.0912	0.76395	0.1619	0.70938
Positive Regulation Of T Cell Proliferation (GO:0042102)	0.092	0.762552	0.0873	0.806737	0.1563	0.750808
Cluster I (Initial Cytokine Or Effector Response) (Immgen)	0.012	0.842992	0.0138	0.804164	0.448728	0.2984
Cluster II (Preparation For Cell Division) (Immgen)	0.0777	0.740071	0.0023	0.869937	0.0067	0.837251
Cluster III (Cell Cycle & Division) (Immgen)	0.0277	0.638433	0.0546	0.458008	0.482444	0.0451
Cluster IV (Naive And Late Memory) (Immgen)	0.3772	0.556625	0.51628	0.44	0.638805	0.1774
Cluster V (Early Effector, Late Memory) (Immgen)	0	0.990323	0	0.993631	0	0.992311
Cluster VI (Short-Term Effector And Memory) (Immgen)	0.537746	0.1135	0.308	0.507142	0.1797	0.643179
Cluster VII (Memory Precursor) (Immgen)	0.736767	0.1162	0.717949	0.1281	0.547242	0.2449
Cluster VIII (Naive Or Late Effector Or Memory) (Immgen)	0.410467	0.3771	0.528662	0.2949	0.553113	0.2509
Cluster IX (Short-Term Effector Or Memory) (Immgen)	0.0131	0.829132	0.0742	0.630083	0.688182	0
Cluster X (Late Effector Or Memory) (Immgen)	0.0591	0.686476	0.2104	0.633664	0.3107	0.534923

## Sheet: Fig4
Fig 4a
IL-12/IL-18									IL-2/IL-12/IL-18
CD5lo	Ly6C-	Ly6C+							CD5lo	Ly6C-	Ly6C+
0	0.72	3.6							1.75	6.9	34.4
0.16	0.34	3.13							1.89	9.08	34.9
0.056	0.89	4.27							3.38	11.2	41.5
Table Analyzed	SPL_IFN-g IL-12 IL-18		Table Analyzed	SPL_IFN-g IL-12 IL-18		Table Analyzed	SPL_IFN-g IL-12 IL-18		Table Analyzed	SPL_IFN-g IL-2+IL-12 IL-18		Table Analyzed	SPL_IFN-g IL-2+IL-12 IL-18		Table Analyzed	SPL_IFN-g IL-2+IL-12 IL-18
Column B	Ly6C-		Column C	Ly6C+		Column C	Ly6C+		Column B	CD5hi		Column C	Ly6C+		Column C	Ly6C+
vs.	vs.		vs.	vs.		vs.	vs.		vs.	vs.		vs.	vs.		vs.	vs.
Column A	CD5lo		Column A	CD5lo		Column B	Ly6C-		Column A	CD5lo		Column A	CD5lo		Column B	CD5hi
Unpaired t test			Unpaired t test			Unpaired t test			Unpaired t test			Unpaired t test			Unpaired t test
P value	0.0269		P value	0.0004		P value	0.0012		P value	0.0075		P value	0.0001		P value	0.0004
P value summary	*		P value summary	***		P value summary	**		P value summary	**		P value summary	***		P value summary	***
Significantly different (P < 0.05)?	Yes		Significantly different (P < 0.05)?	Yes		Significantly different (P < 0.05)?	Yes		Significantly different (P < 0.05)?	Yes		Significantly different (P < 0.05)?	Yes		Significantly different (P < 0.05)?	Yes
One- or two-tailed P value?	Two-tailed		One- or two-tailed P value?	Two-tailed		One- or two-tailed P value?	Two-tailed		One- or two-tailed P value?	Two-tailed		One- or two-tailed P value?	Two-tailed		One- or two-tailed P value?	Two-tailed
t, df	t=3.416, df=4		t, df	t=10.76, df=4		t, df	t=8.185, df=4		t, df	t=4.991, df=4		t, df	t=14.74, df=4		t, df	t=10.71, df=4
How big is the difference?			How big is the difference?			How big is the difference?			How big is the difference?			How big is the difference?			How big is the difference?
Mean of column A	0.072		Mean of column A	0.072		Mean of column B	0.65		Mean of column A	2.34		Mean of column A	2.34		Mean of column B	9.06
Mean of column B	0.65		Mean of column C	3.667		Mean of column C	3.667		Mean of column B	9.06		Mean of column C	36.93		Mean of column C	36.93
Difference between means (B - A) ± SEM	0.5780 ± 0.1692		Difference between means (C - A) ± SEM	3.595 ± 0.3341		Difference between means (C - B) ± SEM	3.017 ± 0.3686		Difference between means (B - A) ± SEM	6.720 ± 1.346		Difference between means (C - A) ± SEM	34.59 ± 2.347		Difference between means (C - B) ± SEM	27.87 ± 2.603
95% confidence interval	0.1082 to 1.048		95% confidence interval	2.667 to 4.522		95% confidence interval	1.993 to 4.040		95% confidence interval	2.982 to 10.46		95% confidence interval	28.08 to 41.11		95% confidence interval	20.65 to 35.10
R squared (eta squared)	0.7447		R squared (eta squared)	0.9666		R squared (eta squared)	0.9437		R squared (eta squared)	0.8616		R squared (eta squared)	0.9819		R squared (eta squared)	0.9663
F test to compare variances			F test to compare variances			F test to compare variances			F test to compare variances			F test to compare variances			F test to compare variances
F, DFn, Dfd	12.03, 2, 2		F, DFn, Dfd	49.79, 2, 2		F, DFn, Dfd	4.139, 2, 2		F, DFn, Dfd	5.665, 2, 2		F, DFn, Dfd	19.24, 2, 2		F, DFn, Dfd	3.397, 2, 2
P value	0.1535		P value	0.0394		P value	0.3892		P value	0.3001		P value	0.0988		P value	0.4549
P value summary	ns		P value summary	*		P value summary	ns		P value summary	ns		P value summary	ns		P value summary	ns
Significantly different (P < 0.05)?	No		Significantly different (P < 0.05)?	Yes		Significantly different (P < 0.05)?	No		Significantly different (P < 0.05)?	No		Significantly different (P < 0.05)?	No		Significantly different (P < 0.05)?	No
Data analyzed			Data analyzed			Data analyzed			Data analyzed			Data analyzed			Data analyzed
Sample size, column A	3		Sample size, column A	3		Sample size, column B	3		Sample size, column A	3		Sample size, column A	3		Sample size, column B	3
Sample size, column B	3		Sample size, column C	3		Sample size, column C	3		Sample size, column B	3		Sample size, column C	3		Sample size, column C	3
Fig 4b
IL-12/IL-18														IL-2/L-12/IL-18
	WT						IR1-/-								WT						IR1-/-
CD5lo	1.35	0.47	0.74	1.13	1.22	0.43	0.28	1.05	0.086	0.92	0.25	0.62		CD5lo	3.12	1.7	2.56	3.19	3.64	2.46	2.76	3.05	1.93	2.61	0.98	2.51
CD5hi	4.92	4.57	4.61	3.03	6.35	2.82	3.21	2.32	2.03	1.74	2.5	1.72		CD5hi	20.5	19.2	20.1	16.6	20.7	19.1	17.4	12.8	10.6	16.6	14.5	14.9
Table Analyzed	CD5lo		Table Analyzed	CD5hi										Table Analyzed	CD5lo		Table Analyzed	CD5hi
Column B	Ifnar-/-		Column B	Ifnar-/-										Column B	Ifnar-/-		Column B	Ifnar-/-
vs.	vs.		vs.	vs.										vs.	vs.		vs.	vs.
Column A	WT		Column A	WT										Column A	WT		Column A	WT
Unpaired t test			Unpaired t test											Unpaired t test			Unpaired t test
P value	0.1496		P value	0.0043										P value	0.2808		P value	0.0021
P value summary	ns		P value summary	**										P value summary	ns		P value summary	**
Significantly different (P < 0.05)?	No		Significantly different (P < 0.05)?	Yes										Significantly different (P < 0.05)?	No		Significantly different (P < 0.05)?	Yes
One- or two-tailed P value?	Two-tailed		One- or two-tailed P value?	Two-tailed										One- or two-tailed P value?	Two-tailed		One- or two-tailed P value?	Two-tailed
t, df	t=1.561, df=10		t, df	t=3.672, df=10										t, df	t=1.140, df=10		t, df	t=4.120, df=10
How big is the difference?			How big is the difference?											How big is the difference?			How big is the difference?
Mean of column A	0.89		Mean of column A	4.383										Mean of column A	2.778		Mean of column A	19.37
Mean of column B	0.5343		Mean of column B	2.253										Mean of column B	2.307		Mean of column B	14.47
Difference between means (B - A) ± SEM	-0.3557 ± 0.2278		Difference between means (B - A) ± SEM	-2.130 ± 0.5801										Difference between means (B - A) ± SEM	-0.4717 ± 0.4137		Difference between means (B - A) ± SEM	-4.900 ± 1.189
95% confidence interval	-0.8633 to 0.1520		95% confidence interval	-3.423 to -0.8374										95% confidence interval	-1.393 to 0.4501		95% confidence interval	-7.550 to -2.250
R squared (eta squared)	0.196		R squared (eta squared)	0.5741										R squared (eta squared)	0.115		R squared (eta squared)	0.6293
F test to compare variances			F test to compare variances											F test to compare variances			F test to compare variances
F, DFn, Dfd	1.026, 5, 5		F, DFn, Dfd	5.397, 5, 5										F, DFn, Dfd	1.193, 5, 5		F, DFn, Dfd	2.737, 5, 5
P value	0.9781		P value	0.088										P value	0.8508		P value	0.2933
P value summary	ns		P value summary	ns										P value summary	ns		P value summary	ns
Significantly different (P < 0.05)?	No		Significantly different (P < 0.05)?	No										Significantly different (P < 0.05)?	No		Significantly different (P < 0.05)?	No
Data analyzed			Data analyzed											Data analyzed			Data analyzed
Sample size, column A	6		Sample size, column A	6										Sample size, column A	6		Sample size, column A	6
Sample size, column B	6		Sample size, column B	6										Sample size, column B	6		Sample size, column B	6
Fig 4c
IL-12/IL-18																		IL-2/IL-12/IL-18
CD5lo	Ly6C-	inLy6C+	Host Ly6C+															CD5lo	Ly6C-	inLy6C+	Host Ly6C+
1	3.4	8.5	15.05															1	3.66279	10.5698	15
1	4.38462	9.53846	22.0769															1	4.13044	12.8261	15.4348
1	4.92857	7.35714	23.7143															1	3.76415	15.283	13.9623
1	3.45454	9	14.1818															1	4.16031	12.7481	13.8168
Table Analyzed	IL-12+IL-18 ratio (standard to CD5lo)		Table Analyzed	IL-12+IL-18 ratio (standard to CD5lo)		Table Analyzed	IL-12+IL-18 ratio (standard to CD5lo)		Table Analyzed	IL-12+IL-18 ratio (standard to CD5lo)		Table Analyzed	IL-12+IL-18 ratio (standard to CD5lo)		Table Analyzed	IL-12+IL-18 ratio (standard to CD5lo)		Table Analyzed	IL-2+IL-12+IL-18 ratio (standard to CD5lo)		Table Analyzed	IL-2+IL-12+IL-18 ratio (standard to CD5lo)		Table Analyzed	IL-2+IL-12+IL-18 ratio (standard to CD5lo)		Table Analyzed	IL-2+IL-12+IL-18 ratio (standard to CD5lo)		Table Analyzed	IL-2+IL-12+IL-18 ratio (standard to CD5lo)		Table Analyzed	IL-2+IL-12+IL-18 ratio (standard to CD5lo)
Column B	Ly6C-		Column C	inLy6C+		Column D	Host Ly6C+		Column C	inLy6C+		Column D	Host Ly6C+		Column D	Host Ly6C+		Column B	CD5hi		Column C	inLy6C+		Column D	Host Ly6C+		Column C	inLy6C+		Column C	inLy6C+		Column D	Host Ly6C+
vs.	vs.		vs.	vs.		vs.	vs.		vs.	vs.		vs.	vs.		vs.	vs.		vs.	vs.		vs.	vs.		vs.	vs.		vs.	vs.		vs.	vs.		vs.	vs.
Column A	CD5lo		Column A	CD5lo		Column A	CD5lo		Column B	Ly6C-		Column B	Ly6C-		Column C	inLy6C+		Column A	CD5lo		Column A	CD5lo		Column A	CD5lo		Column B	Ly6C-		Column B	Ly6C-		Column C	inLy6C+
Unpaired t test			Unpaired t test			Unpaired t test			Unpaired t test			Unpaired t test			Unpaired t test			Unpaired t test			Unpaired t test			Unpaired t test			Unpaired t test			Unpaired t test			Unpaired t test
P value	0.0002		P value	<0.0001		P value	0.0003		P value	0.0003		P value	0.001		P value	0.0062		P value	<0.0001		P value	<0.0001		P value	<0.0001		P value	<0.0001		P value	<0.0001		P value	0.1542
P value summary	***		P value summary	****		P value summary	***		P value summary	***		P value summary	***		P value summary	**		P value summary	****		P value summary	****		P value summary	****		P value summary	****		P value summary	****		P value summary	ns
Significantly different (P < 0.05)?	Yes		Significantly different (P < 0.05)?	Yes		Significantly different (P < 0.05)?	Yes		Significantly different (P < 0.05)?	Yes		Significantly different (P < 0.05)?	Yes		Significantly different (P < 0.05)?	Yes		Significantly different (P < 0.05)?	Yes		Significantly different (P < 0.05)?	Yes		Significantly different (P < 0.05)?	Yes		Significantly different (P < 0.05)?	Yes		Significantly different (P < 0.05)?	Yes		Significantly different (P < 0.05)?	No
One- or two-tailed P value?	Two-tailed		One- or two-tailed P value?	Two-tailed		One- or two-tailed P value?	Two-tailed		One- or two-tailed P value?	Two-tailed		One- or two-tailed P value?	Two-tailed		One- or two-tailed P value?	Two-tailed		One- or two-tailed P value?	Two-tailed		One- or two-tailed P value?	Two-tailed		One- or two-tailed P value?	Two-tailed		One- or two-tailed P value?	Two-tailed		One- or two-tailed P value?	Two-tailed		One- or two-tailed P value?	Two-tailed
t, df	t=8.177, df=6		t, df	t=16.34, df=6		t, df	t=7.337, df=6		t, df	t=7.652, df=6		t, df	t=6.010, df=6		t, df	t=4.122, df=6		t, df	t=23.15, df=6		t, df	t=12.31, df=6		t, df	t=34.35, df=6		t, df	t=9.191, df=6		t, df	t=9.191, df=6		t, df	t=1.630, df=6
How big is the difference?			How big is the difference?			How big is the difference?			How big is the difference?			How big is the difference?			How big is the difference?			How big is the difference?			How big is the difference?			How big is the difference?			How big is the difference?			How big is the difference?			How big is the difference?
Mean of column A	1		Mean of column A	1		Mean of column A	1		Mean of column B	4.042		Mean of column B	4.042		Mean of column C	8.599		Mean of column A	1		Mean of column A	1		Mean of column A	1		Mean of column B	3.929		Mean of column B	3.929		Mean of column C	12.86
Mean of column B	4.042		Mean of column C	8.599		Mean of column D	18.76		Mean of column C	8.599		Mean of column D	18.76		Mean of column D	18.76		Mean of column B	3.929		Mean of column C	12.86		Mean of column D	14.55		Mean of column C	12.86		Mean of column C	12.86		Mean of column D	14.55
Difference between means (B - A) ± SEM	3.042 ± 0.3720		Difference between means (C - A) ± SEM	7.599 ± 0.4651		Difference between means (D - A) ± SEM	17.76 ± 2.420		Difference between means (C - B) ± SEM	4.557 ± 0.5955		Difference between means (D - B) ± SEM	14.71 ± 2.448		Difference between means (D - C) ± SEM	10.16 ± 2.464		Difference between means (B - A) ± SEM	2.929 ± 0.1265		Difference between means (C - A) ± SEM	11.86 ± 0.9631		Difference between means (D - A) ± SEM	13.55 ± 0.3946		Difference between means (C - B) ± SEM	8.927 ± 0.9713		Difference between means (C - B) ± SEM	8.927 ± 0.9713		Difference between means (D - C) ± SEM	1.697 ± 1.041
95% confidence interval	2.132 to 3.952		95% confidence interval	6.461 to 8.737		95% confidence interval	11.83 to 23.68		95% confidence interval	3.100 to 6.014		95% confidence interval	8.723 to 20.70		95% confidence interval	4.127 to 16.19		95% confidence interval	2.620 to 3.239		95% confidence interval	9.500 to 14.21		95% confidence interval	12.59 to 14.52		95% confidence interval	6.551 to 11.30		95% confidence interval	6.551 to 11.30		95% confidence interval	-0.8499 to 4.243
R squared (eta squared)	0.9177		R squared (eta squared)	0.978		R squared (eta squared)	0.8997		R squared (eta squared)	0.907		R squared (eta squared)	0.8575		R squared (eta squared)	0.739		R squared (eta squared)	0.9889		R squared (eta squared)	0.9619		R squared (eta squared)	0.9949		R squared (eta squared)	0.9337		R squared (eta squared)	0.9337		R squared (eta squared)	0.307
F test to compare variances			F test to compare variances			F test to compare variances			F test to compare variances			F test to compare variances			F test to compare variances			F test to compare variances			F test to compare variances			F test to compare variances			F test to compare variances			F test to compare variances			F test to compare variances
F, DFn, Dfd	Infinity, 3, 3		F, DFn, Dfd	Infinity, 3, 3		F, DFn, Dfd	Infinity, 3, 3		F, DFn, Dfd	1.563, 3, 3		F, DFn, Dfd	42.31, 3, 3		F, DFn, Dfd	27.08, 3, 3		F, DFn, Dfd	Infinity, 3, 3		F, DFn, Dfd	Infinity, 3, 3		F, DFn, Dfd	Infinity, 3, 3		F, DFn, Dfd	57.93, 3, 3		F, DFn, Dfd	57.93, 3, 3		F, DFn, Dfd	5.957, 3, 3
P value	<0.0001		P value	<0.0001		P value	<0.0001		P value	0.7226		P value	0.0118		P value	0.0226		P value	<0.0001		P value	<0.0001		P value	<0.0001		P value	0.0075		P value	0.0075		P value	0.1768
P value summary	****		P value summary	****		P value summary	****		P value summary	ns		P value summary	*		P value summary	*		P value summary	****		P value summary	****		P value summary	****		P value summary	**		P value summary	**		P value summary	ns
Significantly different (P < 0.05)?	Yes		Significantly different (P < 0.05)?	Yes		Significantly different (P < 0.05)?	Yes		Significantly different (P < 0.05)?	No		Significantly different (P < 0.05)?	Yes		Significantly different (P < 0.05)?	Yes		Significantly different (P < 0.05)?	Yes		Significantly different (P < 0.05)?	Yes		Significantly different (P < 0.05)?	Yes		Significantly different (P < 0.05)?	Yes		Significantly different (P < 0.05)?	Yes		Significantly different (P < 0.05)?	No
Data analyzed			Data analyzed			Data analyzed			Data analyzed			Data analyzed			Data analyzed			Data analyzed			Data analyzed			Data analyzed			Data analyzed			Data analyzed			Data analyzed
Sample size, column A	4		Sample size, column A	4		Sample size, column A	4		Sample size, column B	4		Sample size, column B	4		Sample size, column C	4		Sample size, column A	4		Sample size, column A	4		Sample size, column A	4		Sample size, column B	4		Sample size, column B	4		Sample size, column C	4
Sample size, column B	4		Sample size, column C	4		Sample size, column D	4		Sample size, column C	4		Sample size, column D	4		Sample size, column D	4		Sample size, column B	4		Sample size, column C	4		Sample size, column D	4		Sample size, column C	4		Sample size, column C	4		Sample size, column D	4
Fig 4d
IL-12/IL-18														IL-2/IL-12/IL-18
	Cont						aIFNAR1								Cont						aIFNAR1
CD5lo	0	0.16	0.056	0.23	0.21	0.27	0.085	0.11	0.24	0.51	0.15	0		CD5lo	1.75	1.89	3.38	1.54	4.21	2.68	1.96	0.77	2.05	1.01	1.22	1.41
Ly6C-	0.72	0.34	0.89	0.85	0.73	0.49	0.5	0.42	0.67	0.99	0.68	0.37		Ly6C-	6.9	9.08	11.2	7.26	13.3	16.2	6.14	2.82	10.5	8.57	5.48	7.01
Ly6C+	3.6	3.13	4.27	2.87	2.68	2.05	2.61	1.35	2.52	1.37	1.29	1.41		Ly6C+	34.4	34.9	41.5	27.5	29.4	35.5	32.4	23	31.4	26.4	25	26.9
Table Analyzed	CD5lo		Table Analyzed	Ly6C-		Table Analyzed	Ly6C+							Table Analyzed	CD5lo		Table Analyzed	Ly6C-		Table Analyzed	Ly6C+
Column B	aIFNAR		Column B	aIFNAR		Column B	aIFNAR							Column B	aIFNAR		Column B	aIFNAR		Column B	aIFNAR
vs.	vs.		vs.	vs.		vs.	vs.							vs.	vs.		vs.	vs.		vs.	vs.
Column A	Cont		Column A	Cont		Column A	Cont							Column A	Cont		Column A	Cont		Column A	Cont
Unpaired t test			Unpaired t test			Unpaired t test								Unpaired t test			Unpaired t test			Unpaired t test
P value	0.7464		P value	0.6209		P value	0.0078							P value	0.0964		P value	0.0593		P value	0.0302
P value summary	ns		P value summary	ns		P value summary	**							P value summary	ns		P value summary	ns		P value summary	*
Significantly different (P < 0.05)?	No		Significantly different (P < 0.05)?	No		Significantly different (P < 0.05)?	Yes							Significantly different (P < 0.05)?	No		Significantly different (P < 0.05)?	No		Significantly different (P < 0.05)?	Yes
One- or two-tailed P value?	Two-tailed		One- or two-tailed P value?	Two-tailed		One- or two-tailed P value?	Two-tailed							One- or two-tailed P value?	Two-tailed		One- or two-tailed P value?	Two-tailed		One- or two-tailed P value?	Two-tailed
t, df	t=0.3324, df=10		t, df	t=0.5103, df=10		t, df	t=3.315, df=10							t, df	t=1.835, df=10		t, df	t=2.127, df=10		t, df	t=2.523, df=10
How big is the difference?			How big is the difference?			How big is the difference?								How big is the difference?			How big is the difference?			How big is the difference?
Mean of column A	0.1543		Mean of column A	0.67		Mean of column A	3.1							Mean of column A	2.575		Mean of column A	10.66		Mean of column A	33.87
Mean of column B	0.1825		Mean of column B	0.605		Mean of column B	1.758							Mean of column B	1.57		Mean of column B	6.753		Mean of column B	27.52
Difference between means (B - A) ± SEM	0.02817 ± 0.08474		Difference between means (B - A) ± SEM	-0.06500 ± 0.1274		Difference between means (B - A) ± SEM	-1.342 ± 0.4048							Difference between means (B - A) ± SEM	-1.005 ± 0.5476		Difference between means (B - A) ± SEM	-3.903 ± 1.835		Difference between means (B - A) ± SEM	-6.350 ± 2.517
95% confidence interval	-0.1606 to 0.2170		95% confidence interval	-0.3488 to 0.2188		95% confidence interval	-2.244 to -0.4398							95% confidence interval	-2.225 to 0.2152		95% confidence interval	-7.992 to 0.1853		95% confidence interval	-11.96 to -0.7417
R squared (eta squared)	0.01093		R squared (eta squared)	0.02538		R squared (eta squared)	0.5235							R squared (eta squared)	0.2519		R squared (eta squared)	0.3115		R squared (eta squared)	0.3889
F test to compare variances			F test to compare variances			F test to compare variances								F test to compare variances			F test to compare variances			F test to compare variances
F, DFn, Dfd	2.866, 5, 5		F, DFn, Dfd	1.133, 5, 5		F, DFn, Dfd	1.503, 5, 5							F, DFn, Dfd	1.612, 5, 5		F, DFn, Dfd	1.897, 5, 5		F, DFn, Dfd	1.825, 5, 5
P value	0.2727		P value	0.8944		P value	0.6656							P value	0.6129		P value	0.4992		P value	0.5252
P value summary	ns		P value summary	ns		P value summary	ns							P value summary	ns		P value summary	ns		P value summary	ns
Significantly different (P < 0.05)?	No		Significantly different (P < 0.05)?	No		Significantly different (P < 0.05)?	No							Significantly different (P < 0.05)?	No		Significantly different (P < 0.05)?	No		Significantly different (P < 0.05)?	No
Data analyzed			Data analyzed			Data analyzed								Data analyzed			Data analyzed			Data analyzed
			Sample size, column A	6		Sample size, column A	6							Sample size, column A	6		Sample size, column A	6		Sample size, column A	6
			Sample size, column B	6		Sample size, column B	6							Sample size, column B	6		Sample size, column B	6		Sample size, column B	6

## Sheet: Fig5
Fig 5a
Group1						Group2						Group3
Bulk			Gp33 tet+			Bulk			Gp33 tet+			Bulk			Gp33 tet+
CD5lo	CD5hi		CD5lo	CD5hi		CD5lo	Ly6C+		CD5lo	Ly6C+		Ly6C-	Ly6C+		Ly6C-	Ly6C+
35.5	63.4		10.4	74.6		31.6	67.4		31.6	67.4		42.4	56.9		29.2	66.7
29.7	68.9		11.8	82.3		30.9	66.2		0	83.1		42.4	56.6		33.3	33.3
35.8	63.5		3.7	85.2		31.1	67.6		22.6	73		25.6	74		24.1	75.9
24.2	75.6		18.8	81.2		29.7	69.3		0	100		38.3	61.2		65.7	33.2
24.9	74.8		72.1	27.9		31.8	67.9		3.12	95.3		31.6	68.3		45	55
30.2	68.5		0	100		15.6	84.1		88.9	11.1		38.4	61.2		33.9	66.5
31.2	68		11.1	88.9		24.32	75.68		19.05	80.95		24.9	75.1		26.37	73.63
16.82	83.18		17.76	82.24		57.24	42.76		9.51	90.49		29.28	70.72		36.36	63.64
35.47	64.53		19	81		25.7	73.3		18.2	81.8		38.8	59.3		66.1	33.9
43.5	54.8		18.5	81.5		14.5	84.3		40	60		33.6	62.6		18.6	80.1
53.4	44.3		3.38	95.7		13.3	85.6					52.5	47.4		32.7	65.3
13.8	84.1
Table Analyzed	CD5lo vs. CD5hi		Table Analyzed	Tet:gp33 CD5lo vs. CD5hi		Table Analyzed	CD5lo vs. Ly6C+		Table Analyzed	Tet:gp33 CD5lo vs. Ly6C+		Table Analyzed	CD5hi vs. Ly6C+		Table Analyzed	Tet:gp33 CD5hi vs. Ly6C+
Column B	CD5hi		Column B	CD5hi		Column B	Ly6C+		Column B	Ly6C+		Column B	Ly6C+		Column B	Ly6C+
vs.	vs.		vs.	vs.		vs.	vs.		vs.	vs.		vs.	vs.		vs.	vs.
Column A	CD5lo		Column A	CD5lo		Column A	CD5lo		Column A	CD5lo		Column A	Ly6C-		Column A	Ly6C-
Unpaired t test			Unpaired t test			Unpaired t test			Unpaired t test			Unpaired t test			Unpaired t test
P value	<0.0001		P value	<0.0001		P value	<0.0001		P value	0.0004		P value	<0.0001		P value	0.0068
P value summary	****		P value summary	****		P value summary	****		P value summary	***		P value summary	****		P value summary	**
Significantly different (P < 0.05)?	Yes		Significantly different (P < 0.05)?	Yes		Significantly different (P < 0.05)?	Yes		Significantly different (P < 0.05)?	Yes		Significantly different (P < 0.05)?	Yes		Significantly different (P < 0.05)?	Yes
One- or two-tailed P value?	Two-tailed		One- or two-tailed P value?	Two-tailed		One- or two-tailed P value?	Two-tailed		One- or two-tailed P value?	Two-tailed		One- or two-tailed P value?	Two-tailed		One- or two-tailed P value?	Two-tailed
t, df	t=8.110, df=22		t, df	t=7.737, df=20		t, df	t=8.442, df=20		t, df	t=4.387, df=18		t, df	t=7.609, df=20		t, df	t=3.019, df=20
How big is the difference?			How big is the difference?			How big is the difference?			How big is the difference?			How big is the difference?			How big is the difference?
Mean of column A	31.21		Mean of column A	16.96		Mean of column A	27.8		Mean of column A	23.3		Mean of column A	36.16		Mean of column A	37.39
Mean of column B	67.8		Mean of column B	80.05		Mean of column B	71.29		Mean of column B	74.31		Mean of column B	63.03		Mean of column B	58.83
Difference between means (B - A) ± SEM	36.59 ± 4.512		Difference between means (B - A) ± SEM	63.09 ± 8.154		Difference between means (B - A) ± SEM	43.49 ± 5.152		Difference between means (B - A) ± SEM	51.02 ± 11.63		Difference between means (B - A) ± SEM	26.87 ± 3.531		Difference between means (B - A) ± SEM	21.44 ± 7.101
95% confidence interval	27.24 to 45.95		95% confidence interval	46.08 to 80.10		95% confidence interval	32.74 to 54.24		95% confidence interval	26.59 to 75.45		95% confidence interval	19.50 to 34.23		95% confidence interval	6.627 to 36.25
R squared (eta squared)	0.7494		R squared (eta squared)	0.7496		R squared (eta squared)	0.7809		R squared (eta squared)	0.5168		R squared (eta squared)	0.7433		R squared (eta squared)	0.3131
F test to compare variances			F test to compare variances			F test to compare variances			F test to compare variances			F test to compare variances			F test to compare variances
F, DFn, Dfd	1.061, 11, 11		F, DFn, Dfd	1.083, 10, 10		F, DFn, Dfd	1.020, 10, 10		F, DFn, Dfd	1.102, 9, 9		F, DFn, Dfd	1.033, 10, 10		F, DFn, Dfd	1.261, 10, 10
P value	0.923		P value	0.9021		P value	0.9762		P value	0.8875		P value	0.9596		P value	0.7212
P value summary	ns		P value summary	ns		P value summary	ns		P value summary	ns		P value summary	ns		P value summary	ns
Significantly different (P < 0.05)?	No		Significantly different (P < 0.05)?	No		Significantly different (P < 0.05)?	No		Significantly different (P < 0.05)?	No		Significantly different (P < 0.05)?	No		Significantly different (P < 0.05)?	No
Data analyzed			Data analyzed			Data analyzed			Data analyzed			Data analyzed			Data analyzed
Sample size, column A	12		Sample size, column A	11		Sample size, column A	11		Sample size, column A	10		Sample size, column A	11		Sample size, column A	11
Sample size, column B	12		Sample size, column B	11		Sample size, column B	11		Sample size, column B	10		Sample size, column B	11		Sample size, column B	11
Fig 5b
Group1/2/3						Group1						Group2						Group3
%			#			%			#			%			#			%			#
CD5lo	CD5hi		CD5lo	CD5hi		CD5lo	CD5hiLy6c-		CD5lo	Ly6C-		CD5lo	Ly6c+CD183-		CD5lo	Ly6c+CD183-		CD5lo	Ly6c+CD183+		CD5lo	Ly6c+CD183+
15.1	16.7		6.36875	7.04358		15.1	16.7		6.36875	7.04358		14.2	24.8		4.03224	7.04223		12.6	29.6		2.96732	6.97084
15.2	15.7		4.64737	4.80025		15.2	15.7		4.64737	4.80025		11.1	21.1		1.84894	3.51466		10.9	19.3		2.91714	5.16521
16.8	19.9		6.68293	7.91609		16.8	19.9		6.68293	7.91609		14.6	30.6		4.16207	8.72325		9.13	25.4		1.7712	4.92754
16	15.4		6.46229	6.21995		16	15.4		6.46229	6.21995		11.6	19.5		3.86667	6.5		11.5	25.8		3.18069	7.13581
8.63	9.71		1.83422	2.06376		8.63	9.71		1.83422	2.06376		6.15	17.1		1.82401	5.07165		11.1	25.6		3.80887	8.78441
14.8	20		3.44445	4.65467		14.8	20		3.44445	4.65467		14.3	27.7		6.02331	11.6675		14.3	32.7		4.65024	10.6338
15.8	21		8.84727	11.759		15.8	21		8.84727	11.759		7.64	15.6		6.1171	12.4904		9.54	20.8		1.69167	3.68833
14.2	24.8		4.03224	7.04223
11.1	21.1		1.84894	3.51466
14.6	30.6		4.16207	8.72325
11.6	19.5		3.86667	6.5
6.15	17.1		1.82401	5.07165
14.3	27.7		6.02331	11.6675
7.64	15.6		6.1171	12.4904
12.6	29.6		2.96732	6.97084
10.9	19.3		2.91714	5.16521
9.13	25.4		1.7712	4.92754
11.5	25.8		3.18069	7.13581
11.1	25.6		3.80887	8.78441
14.3	32.7		4.65024	10.6338
9.54	20.8		1.69167	3.68833
Table Analyzed	% CD8 T Lymphocytes (Total)		Table Analyzed	# Doner recovery (Total)		Table Analyzed	% CD8 T Lymphocytes (Group1)		Table Analyzed	# Doner recovery (Group1)		Table Analyzed	% CD8 T Lymphocytes (Group2)		Table Analyzed	# Doner recovery (Group2)		Table Analyzed	% CD8 T Lymphocytes (Group3)		Table Analyzed	# Doner recovery (Group3)
Column B	CD5hi		Column B	CD5hi		Column B	Ly6C-		Column B	Ly6C-		Column B	Ly6c+CD183-		Column B	Ly6c+CD183-		Column B	Ly6c+CD183+		Column B	Ly6c+CD183+
vs.	vs.		vs.	vs.		vs.	vs.		vs.	vs.		vs.	vs.		vs.	vs.		vs.	vs.		vs.	vs.
Column A	CD5lo		Column A	CD5lo		Column A	CD5lo		Column A	CD5lo		Column A	CD5lo		Column A	CD5lo		Column A	CD5lo		Column A	CD5lo
Unpaired t test			Unpaired t test			Unpaired t test			Unpaired t test			Unpaired t test			Unpaired t test			Unpaired t test			Unpaired t test
P value	<0.0001		P value	0.0006		P value	0.2249		P value	0.5551		P value	0.0008		P value	0.0178		P value	<0.0001		P value	0.0026
P value summary	****		P value summary	***		P value summary	ns		P value summary	ns		P value summary	***		P value summary	*		P value summary	****		P value summary	**
Significantly different (P < 0.05)?	Yes		Significantly different (P < 0.05)?	Yes		Significantly different (P < 0.05)?	No		Significantly different (P < 0.05)?	No		Significantly different (P < 0.05)?	Yes		Significantly different (P < 0.05)?	Yes		Significantly different (P < 0.05)?	Yes		Significantly different (P < 0.05)?	Yes
One- or two-tailed P value?	Two-tailed		One- or two-tailed P value?	Two-tailed		One- or two-tailed P value?	Two-tailed		One- or two-tailed P value?	Two-tailed		One- or two-tailed P value?	Two-tailed		One- or two-tailed P value?	Two-tailed		One- or two-tailed P value?	Two-tailed		One- or two-tailed P value?	Two-tailed
t, df	t=6.435, df=40		t, df	t=3.726, df=40		t, df	t=1.280, df=12		t, df	t=0.6071, df=12		t, df	t=4.464, df=12		t, df	t=2.744, df=12		t, df	t=7.621, df=12		t, df	t=3.793, df=12
How big is the difference?			How big is the difference?			How big is the difference?			How big is the difference?			How big is the difference?			How big is the difference?			How big is the difference?			How big is the difference?
Mean of column A	12.43		Mean of column A	4.15		Mean of column A	14.62		Mean of column A	5.47		Mean of column A	11.37		Mean of column A	3.982		Mean of column A	11.3		Mean of column A	2.998
Mean of column B	21.62		Mean of column B	6.989		Mean of column B	16.92		Mean of column B	6.351		Mean of column B	22.34		Mean of column B	7.859		Mean of column B	25.6		Mean of column B	6.758
Difference between means (B - A) ± SEM	9.191 ± 1.428		Difference between means (B - A) ± SEM	2.839 ± 0.7619		Difference between means (B - A) ± SEM	2.297 ± 1.795		Difference between means (B - A) ± SEM	0.8814 ± 1.452		Difference between means (B - A) ± SEM	10.97 ± 2.458		Difference between means (B - A) ± SEM	3.876 ± 1.413		Difference between means (B - A) ± SEM	14.30 ± 1.877		Difference between means (B - A) ± SEM	3.760 ± 0.9912
95% confidence interval	6.304 to 12.08		95% confidence interval	1.299 to 4.379		95% confidence interval	-1.615 to 6.209		95% confidence interval	-2.282 to 4.045		95% confidence interval	5.617 to 16.33		95% confidence interval	0.7981 to 6.955		95% confidence interval	10.21 to 18.39		95% confidence interval	1.600 to 5.920
R squared (eta squared)	0.5086		R squared (eta squared)	0.2577		R squared (eta squared)	0.1201		R squared (eta squared)	0.0298		R squared (eta squared)	0.6241		R squared (eta squared)	0.3855		R squared (eta squared)	0.8288		R squared (eta squared)	0.5452
F test to compare variances			F test to compare variances			F test to compare variances			F test to compare variances			F test to compare variances			F test to compare variances			F test to compare variances			F test to compare variances
F, DFn, Dfd	3.709, 20, 20		F, DFn, Dfd	2.088, 20, 20		F, DFn, Dfd	2.040, 6, 6		F, DFn, Dfd	1.710, 6, 6		F, DFn, Dfd	2.715, 6, 6		F, DFn, Dfd	3.663, 6, 6		F, DFn, Dfd	6.897, 6, 6		F, DFn, Dfd	5.215, 6, 6
P value	0.0051		P value	0.1078		P value	0.4068		P value	0.5309		P value	0.2495		P value	0.1393		P value	0.0333		P value	0.0645
P value summary	**		P value summary	ns		P value summary	ns		P value summary	ns		P value summary	ns		P value summary	ns		P value summary	*		P value summary	ns
Significantly different (P < 0.05)?	Yes		Significantly different (P < 0.05)?	No		Significantly different (P < 0.05)?	No		Significantly different (P < 0.05)?	No		Significantly different (P < 0.05)?	No		Significantly different (P < 0.05)?	No		Significantly different (P < 0.05)?	Yes		Significantly different (P < 0.05)?	No
Data analyzed			Data analyzed			Data analyzed			Data analyzed			Data analyzed			Data analyzed			Data analyzed			Data analyzed
Sample size, column A	21		Sample size, column A	21		Sample size, column A	7		Sample size, column A	7		Sample size, column A	7		Sample size, column A	7		Sample size, column A	7		Sample size, column A	7
Sample size, column B	21		Sample size, column B	21		Sample size, column B	7		Sample size, column B	7		Sample size, column B	7		Sample size, column B	7		Sample size, column B	7		Sample size, column B	7
Fig 5c
CD5hi (Total)	Ly6C-	Ly6c+CD183-	Ly6c+CD183+
1.24479	1.24479	1.78537	2.5265
1.16256	1.16256	1.94323	1.90428
1.33322	1.33322	2.14256	2.992
1.08332	1.08332	1.71847	2.4128
1.1251	1.1251	2.7805	2.3063
1.3514	1.3514	1.9371	2.2867
1.3291	1.3291	2.0419	2.1803
1.78537
1.94323
2.14256
1.71847
2.7805
1.9371
2.0419
2.5265
1.90428
2.992
2.4128
2.3063
2.2867
2.1803
Table Analyzed	w/o preProportion		Table Analyzed	w/o preProportion		Table Analyzed	w/o preProportion		Table Analyzed	w/o preProportion		Table Analyzed	w/o preProportion		Table Analyzed	w/o preProportion
Column B	Ly6C-		Column C	Ly6c+CD183-		Column D	Ly6c+CD183+		Column C	Ly6c+CD183-		Column D	Ly6c+CD183+		Column D	Ly6c+CD183+
vs.	vs.		vs.	vs.		vs.	vs.		vs.	vs.		vs.	vs.		vs.	vs.
Column A	CD5hi (Total)		Column A	CD5hi (Total)		Column A	CD5hi (Total)		Column B	Ly6C-		Column B	Ly6C-		Column C	Ly6c+CD183-
Unpaired t test			Unpaired t test			Unpaired t test			Unpaired t test			Unpaired t test			Unpaired t test
P value	0.0057		P value	0.4757		P value	0.0408		P value	<0.0001		P value	<0.0001		P value	0.105
P value summary	**		P value summary	ns		P value summary	*		P value summary	****		P value summary	****		P value summary	ns
Significantly different (P < 0.05)?	Yes		Significantly different (P < 0.05)?	No		Significantly different (P < 0.05)?	Yes		Significantly different (P < 0.05)?	Yes		Significantly different (P < 0.05)?	Yes		Significantly different (P < 0.05)?	No
One- or two-tailed P value?	Two-tailed		One- or two-tailed P value?	Two-tailed		One- or two-tailed P value?	Two-tailed		One- or two-tailed P value?	Two-tailed		One- or two-tailed P value?	Two-tailed		One- or two-tailed P value?	Two-tailed
t, df	t=3.012, df=26		t, df	t=0.7237, df=26		t, df	t=2.152, df=26		t, df	t=5.852, df=12		t, df	t=8.533, df=12		t, df	t=1.754, df=12
How big is the difference?			How big is the difference?			How big is the difference?			How big is the difference?			How big is the difference?			How big is the difference?
Mean of column A	1.885		Mean of column A	1.885		Mean of column A	1.885		Mean of column B	1.233		Mean of column B	1.233		Mean of column C	2.05
Mean of column B	1.233		Mean of column C	2.05		Mean of column D	2.373		Mean of column C	2.05		Mean of column D	2.373		Mean of column D	2.373
Difference between means (B - A) ± SEM	-0.6523 ± 0.2166		Difference between means (C - A) ± SEM	0.1648 ± 0.2277		Difference between means (D - A) ± SEM	0.4876 ± 0.2265		Difference between means (C - B) ± SEM	0.8171 ± 0.1396		Difference between means (D - B) ± SEM	1.140 ± 0.1336		Difference between means (D - C) ± SEM	0.3228 ± 0.1841
95% confidence interval	-1.097 to -0.2072		95% confidence interval	-0.3032 to 0.6327		95% confidence interval	0.02190 to 0.9533		95% confidence interval	0.5129 to 1.121		95% confidence interval	0.8489 to 1.431		95% confidence interval	-0.07828 to 0.7239
R squared (eta squared)	0.2587		R squared (eta squared)	0.01974		R squared (eta squared)	0.1512		R squared (eta squared)	0.7405		R squared (eta squared)	0.8585		R squared (eta squared)	0.204
F test to compare variances			F test to compare variances			F test to compare variances			F test to compare variances			F test to compare variances			F test to compare variances
F, DFn, Dfd	26.21, 20, 6		F, DFn, Dfd	2.544, 20, 6		F, DFn, Dfd	2.804, 20, 6		F, DFn, Dfd	10.30, 6, 6		F, DFn, Dfd	9.346, 6, 6		F, DFn, Dfd	1.102, 6, 6
P value	0.0006		P value	0.2506		P value	0.2049		P value	0.0121		P value	0.0155		P value	0.9088
P value summary	***		P value summary	ns		P value summary	ns		P value summary	*		P value summary	*		P value summary	ns
Significantly different (P < 0.05)?	Yes		Significantly different (P < 0.05)?	No		Significantly different (P < 0.05)?	No		Significantly different (P < 0.05)?	Yes		Significantly different (P < 0.05)?	Yes		Significantly different (P < 0.05)?	No
Data analyzed			Data analyzed			Data analyzed			Data analyzed			Data analyzed			Data analyzed
Sample size, column A	21		Sample size, column A	21		Sample size, column A	21		Sample size, column B	7		Sample size, column B	7		Sample size, column C	7
Sample size, column B	7		Sample size, column C	7		Sample size, column D	7		Sample size, column C	7		Sample size, column D	7		Sample size, column D	7
Fig 5d
%									#
CD5lo	Ly6C-	Ly6C+							CD5lo	CD5hi	Ly6C+
0.43	0.41	0.33							9.83039	11.1931	7.87751
0.57	0.54	0.33							14.4039	9.43557	2.76623
0.38	0.36	0.94							10.0834	16.1692	26.1046
0.51	0.33	0.79							9.41802	11.0694	17.1639
0.34	0.44	0.9							7.53888	6.96483	17.9778
0.21	0.6	0.37							2.1875	6.66153	4.49193
0.22	0.11	0.47							3.60374	0.724069	6.03457
0.38	0.33	0.6							4.55596	6.1631	19.4194
0.7	0.56	0.69							15.8683	15.5104	20.7444
0.51	0.38	0.77							6.61239	9.03344	15.714
0.3	0.25	0.61							2.79037	6.68252	11.3724
0.25	0.55	0.39							5.74111	10.5409	15.8133
0.34	0.64	0.82							16.5055	6.79597	11.7019
0.22	0.46	0.78							8.99599	20.0814	17.1321
0.32	0.36	0.42							14.9912	17.296	32.3272
0.094	0.44	1.02							4.42957	22.2802	17.8701
0.34	0.098	0.9								2.01061	19.2049
0.22	0.46	0.54									17.3604
0.32	0.36	0.48									30.199
0.094	0.44	0.68									15.0908
	0.098	0.46
		0.54
		0.48
		0.68
		0.46
Table Analyzed	SPL %		Table Analyzed	SPL %		Table Analyzed	SPL %		Table Analyzed	SPL #		Table Analyzed	SPL #		Table Analyzed	SPL #
Column B	Ly6C-		Column C	Ly6C+		Column C	Ly6C+		Column B	CD5hi		Column C	Ly6C+		Column C	Ly6C+
vs.	vs.		vs.	vs.		vs.	vs.		vs.	vs.		vs.	vs.		vs.	vs.
Column A	CD5lo		Column A	CD5lo		Column B	Ly6C-		Column A	CD5lo		Column A	CD5lo		Column B	CD5hi
Unpaired t test			Unpaired t test			Unpaired t test			Unpaired t test			Unpaired t test			Unpaired t test
P value	0.2695		P value	<0.0001		P value	0.0001		P value	0.3224		P value	0.0014		P value	0.0167
P value summary	ns		P value summary	****		P value summary	***		P value summary	ns		P value summary	**		P value summary	*
Significantly different (P < 0.05)?	No		Significantly different (P < 0.05)?	Yes		Significantly different (P < 0.05)?	Yes		Significantly different (P < 0.05)?	No		Significantly different (P < 0.05)?	Yes		Significantly different (P < 0.05)?	Yes
One- or two-tailed P value?	Two-tailed		One- or two-tailed P value?	Two-tailed		One- or two-tailed P value?	Two-tailed		One- or two-tailed P value?	Two-tailed		One- or two-tailed P value?	Two-tailed		One- or two-tailed P value?	Two-tailed
t, df	t=1.120, df=39		t, df	t=5.109, df=43		t, df	t=4.180, df=44		t, df	t=1.006, df=31		t, df	t=3.490, df=34		t, df	t=2.514, df=35
How big is the difference?			How big is the difference?			How big is the difference?			How big is the difference?			How big is the difference?			How big is the difference?
Mean of column A	0.3374		Mean of column A	0.3374		Mean of column B	0.3912		Mean of column A	8.597		Mean of column A	8.597		Mean of column B	10.51
Mean of column B	0.3912		Mean of column C	0.618		Mean of column C	0.618		Mean of column B	10.51		Mean of column C	16.32		Mean of column C	16.32
Difference between means (B - A) ± SEM	0.05384 ± 0.04806		Difference between means (C - A) ± SEM	0.2806 ± 0.05492		Difference between means (C - B) ± SEM	0.2268 ± 0.05425		Difference between means (B - A) ± SEM	1.909 ± 1.899		Difference between means (C - A) ± SEM	7.721 ± 2.213		Difference between means (C - B) ± SEM	5.812 ± 2.311
95% confidence interval	-0.04338 to 0.1511		95% confidence interval	0.1698 to 0.3914		95% confidence interval	0.1174 to 0.3361		95% confidence interval	-1.963 to 5.782		95% confidence interval	3.225 to 12.22		95% confidence interval	1.119 to 10.50
R squared (eta squared)	0.03117		R squared (eta squared)	0.3778		R squared (eta squared)	0.2842		R squared (eta squared)	0.03158		R squared (eta squared)	0.2637		R squared (eta squared)	0.153
F test to compare variances			F test to compare variances			F test to compare variances			F test to compare variances			F test to compare variances			F test to compare variances
F, DFn, Dfd	1.029, 20, 19		F, DFn, Dfd	1.783, 24, 19		F, DFn, Dfd	1.733, 24, 20		F, DFn, Dfd	1.594, 16, 15		F, DFn, Dfd	2.634, 19, 15		F, DFn, Dfd	1.653, 19, 16
P value	0.954		P value	0.2018		P value	0.2153		P value	0.3731		P value	0.0622		P value	0.3146
P value summary	ns		P value summary	ns		P value summary	ns		P value summary	ns		P value summary	ns		P value summary	ns
Significantly different (P < 0.05)?	No		Significantly different (P < 0.05)?	No		Significantly different (P < 0.05)?	No		Significantly different (P < 0.05)?	No		Significantly different (P < 0.05)?	No		Significantly different (P < 0.05)?	No
Data analyzed			Data analyzed			Data analyzed			Data analyzed			Data analyzed			Data analyzed
Sample size, column A	20		Sample size, column A	20		Sample size, column B	21		Sample size, column A	16		Sample size, column A	16		Sample size, column B	17
Sample size, column B	21		Sample size, column C	25		Sample size, column C	25		Sample size, column B	17		Sample size, column C	20		Sample size, column C	20
Fig 5e
CD5lo	Ly6C-	Ly6C+
45	50.6	60.9
37.2	48.1	46.8
42	47	63.3
30.2	43.3	51.4
37.3	35.1	44.3
40.1	37.8	42.9
30.3	34.3	58.7
Table Analyzed	BrdU_SPL		Table Analyzed	BrdU_SPL		Table Analyzed	BrdU_SPL
Column B	Ly6C-		Column C	Ly6C+		Column C	Ly6C+
vs.	vs.		vs.	vs.		vs.	vs.
Column A	CD5lo		Column A	CD5lo		Column B	Ly6C-
Unpaired t test			Unpaired t test			Unpaired t test
P value	0.1626		P value	0.0018		P value	0.025
P value summary	ns		P value summary	**		P value summary	*
Significantly different (P < 0.05)?	No		Significantly different (P < 0.05)?	Yes		Significantly different (P < 0.05)?	Yes
One- or two-tailed P value?	Two-tailed		One- or two-tailed P value?	Two-tailed		One- or two-tailed P value?	Two-tailed
t, df	t=1.488, df=12		t, df	t=3.990, df=12		t, df	t=2.559, df=12
How big is the difference?			How big is the difference?			How big is the difference?
Mean of column A	37.44		Mean of column A	37.44		Mean of column B	42.31
Mean of column B	42.31		Mean of column C	52.61		Mean of column C	52.61
Difference between means (B - A) ± SEM	4.871 ± 3.274		Difference between means (C - A) ± SEM	15.17 ± 3.802		Difference between means (C - B) ± SEM	10.30 ± 4.025
95% confidence interval	-2.262 to 12.00		95% confidence interval	6.887 to 23.46		95% confidence interval	1.531 to 19.07
R squared (eta squared)	0.1558		R squared (eta squared)	0.5702		R squared (eta squared)	0.3531
F test to compare variances			F test to compare variances			F test to compare variances
F, DFn, Dfd	1.388, 6, 6		F, DFn, Dfd	2.221, 6, 6		F, DFn, Dfd	1.600, 6, 6
P value	0.7004		P value	0.3544		P value	0.5826
P value summary	ns		P value summary	ns		P value summary	ns
Significantly different (P < 0.05)?	No		Significantly different (P < 0.05)?	No		Significantly different (P < 0.05)?	No
Data analyzed			Data analyzed			Data analyzed
Sample size, column A	7		Sample size, column A	7		Sample size, column B	7
Sample size, column B	7		Sample size, column C	7		Sample size, column C	7
Fig 5f
%																														#
CD5lo	Ly6C-	inLy6C+ (d7)	inLy6C+ (d21)	FreshLy6C+																										CD5lo	Ly6C-	inLy6C+ (d7)	inLy6C+ (d21)	FreshLy6C+
0.7	0.38	0.81	0.88	0.78																										15.8683	9.03344	13.862	30.1348	11.7019
0.51	0.25	0.42	0.54	0.42																										6.61239	6.68252	8.46848	14.115	17.1321
0.3	0.55	0.54	0.6	1.02																										2.79037	10.5409	13.0482	21.4182	32.3272
0.25	0.64	0.41	0.96	0.9																										5.74111	6.79597	6.88639	34.5234	17.8701
0.34	0.46			0.54																										16.5055	20.0814			19.2049
0.22	0.36			0.48																										8.99599	17.296			17.3604
0.32	0.44			0.68																										14.9912	22.2802			30.199
0.094	0.098			0.46																										4.42957	2.01061			15.0908
Table Analyzed	Donor recovery %_SPL		Table Analyzed	Donor recovery %_SPL		Table Analyzed	Donor recovery %_SPL		Table Analyzed	Donor recovery %_SPL		Table Analyzed	Donor recovery %_SPL		Table Analyzed	Donor recovery %_SPL		Table Analyzed	Donor recovery %_SPL		Table Analyzed	Donor recovery %_SPL		Table Analyzed	Donor recovery %_SPL		Table Analyzed	Donor recovery %_SPL		Table Analyzed	Donor recovery #_SPL		Table Analyzed	Donor recovery #_SPL		Table Analyzed	Donor recovery #_SPL		Table Analyzed	Donor recovery #_SPL		Table Analyzed	Donor recovery #_SPL		Table Analyzed	Donor recovery #_SPL		Table Analyzed	Donor recovery #_SPL
Column B	Ly6C-		Column D	inLy6C+ (d7)		Column E	inLy6C+ (d21)		Column C	FreshLy6C+		Column D	inLy6C+ (d7)		Column E	inLy6C+ (d21)		Column C	FreshLy6C+		Column E	inLy6C+ (d21)		Column D	inLy6C+ (d7)		Column E	inLy6C+ (d21)		Column B	Ly6C-		Column D	inLy6C+ (d7)		Column E	inLy6C+ (d21)		Column C	FreshLy6C+		Column D	inLy6C+ (d7)		Column E	inLy6C+ (d21)		Column C	FreshLy6C+
vs.	vs.		vs.	vs.		vs.	vs.		vs.	vs.		vs.	vs.		vs.	vs.		vs.	vs.		vs.	vs.		vs.	vs.		vs.	vs.		vs.	vs.		vs.	vs.		vs.	vs.		vs.	vs.		vs.	vs.		vs.	vs.		vs.	vs.
Column A	CD5lo		Column A	CD5lo		Column A	CD5lo		Column A	CD5lo		Column B	Ly6C-		Column B	Ly6C-		Column B	Ly6C-		Column D	inLy6C+ (d7)		Column C	FreshLy6C+		Column C	FreshLy6C+		Column A	CD5lo		Column A	CD5lo		Column A	CD5lo		Column A	CD5lo		Column B	Ly6C-		Column B	Ly6C-		Column B	Ly6C-
Unpaired t test			Unpaired t test			Unpaired t test			Unpaired t test			Unpaired t test			Unpaired t test			Unpaired t test			Unpaired t test			Unpaired t test			Unpaired t test			Unpaired t test			Unpaired t test			Unpaired t test			Unpaired t test			Unpaired t test			Unpaired t test			Unpaired t test
P value	0.5433		P value	0.1054		P value	0.0066		P value	0.0078		P value	0.1972		P value	0.0106		P value	0.0187		P value	0.2		P value	0.3971		P value	0.538		P value	0.4769		P value	0.732		P value	0.0039		P value	0.0053		P value	0.749		P value	0.0203		P value	0.0385
P value summary	ns		P value summary	ns		P value summary	**		P value summary	**		P value summary	ns		P value summary	*		P value summary	*		P value summary	ns		P value summary	ns		P value summary	ns		P value summary	ns		P value summary	ns		P value summary	**		P value summary	**		P value summary	ns		P value summary	*		P value summary	*
Significantly different (P < 0.05)?	No		Significantly different (P < 0.05)?	No		Significantly different (P < 0.05)?	Yes		Significantly different (P < 0.05)?	Yes		Significantly different (P < 0.05)?	No		Significantly different (P < 0.05)?	Yes		Significantly different (P < 0.05)?	Yes		Significantly different (P < 0.05)?	No		Significantly different (P < 0.05)?	No		Significantly different (P < 0.05)?	No		Significantly different (P < 0.05)?	No		Significantly different (P < 0.05)?	No		Significantly different (P < 0.05)?	Yes		Significantly different (P < 0.05)?	Yes		Significantly different (P < 0.05)?	No		Significantly different (P < 0.05)?	Yes		Significantly different (P < 0.05)?	Yes
One- or two-tailed P value?	Two-tailed		One- or two-tailed P value?	Two-tailed		One- or two-tailed P value?	Two-tailed		One- or two-tailed P value?	Two-tailed		One- or two-tailed P value?	Two-tailed		One- or two-tailed P value?	Two-tailed		One- or two-tailed P value?	Two-tailed		One- or two-tailed P value?	Two-tailed		One- or two-tailed P value?	Two-tailed		One- or two-tailed P value?	Two-tailed		One- or two-tailed P value?	Two-tailed		One- or two-tailed P value?	Two-tailed		One- or two-tailed P value?	Two-tailed		One- or two-tailed P value?	Two-tailed		One- or two-tailed P value?	Two-tailed		One- or two-tailed P value?	Two-tailed		One- or two-tailed P value?	Two-tailed
t, df	t=0.6230, df=14		t, df	t=1.780, df=10		t, df	t=3.419, df=10		t, df	t=3.101, df=14		t, df	t=1.381, df=10		t, df	t=3.133, df=10		t, df	t=2.658, df=14		t, df	t=1.440, df=6		t, df	t=0.8848, df=10		t, df	t=0.6376, df=10		t, df	t=0.7309, df=14		t, df	t=0.3522, df=10		t, df	t=3.739, df=10		t, df	t=3.293, df=14		t, df	t=0.3290, df=10		t, df	t=2.754, df=10		t, df	t=2.284, df=14
How big is the difference?			How big is the difference?			How big is the difference?			How big is the difference?			How big is the difference?			How big is the difference?			How big is the difference?			How big is the difference?			How big is the difference?			How big is the difference?			How big is the difference?			How big is the difference?			How big is the difference?			How big is the difference?			How big is the difference?			How big is the difference?			How big is the difference?
Mean of column A	0.3418		Mean of column A	0.3418		Mean of column A	0.3418		Mean of column A	0.3418		Mean of column B	0.3973		Mean of column B	0.3973		Mean of column B	0.3973		Mean of column D	0.545		Mean of column C	0.66		Mean of column C	0.66		Mean of column A	9.492		Mean of column A	9.492		Mean of column A	9.492		Mean of column A	9.492		Mean of column B	11.84		Mean of column B	11.84		Mean of column B	11.84
Mean of column B	0.3973		Mean of column D	0.545		Mean of column E	0.745		Mean of column C	0.66		Mean of column D	0.545		Mean of column E	0.745		Mean of column C	0.66		Mean of column E	0.745		Mean of column D	0.545		Mean of column E	0.745		Mean of column B	11.84		Mean of column D	10.57		Mean of column E	25.05		Mean of column C	20.11		Mean of column D	10.57		Mean of column E	25.05		Mean of column C	20.11
Difference between means (B - A) ± SEM	0.05550 ± 0.08909		Difference between means (D - A) ± SEM	0.2033 ± 0.1142		Difference between means (E - A) ± SEM	0.4033 ± 0.1179		Difference between means (C - A) ± SEM	0.3183 ± 0.1026		Difference between means (D - B) ± SEM	0.1478 ± 0.1070		Difference between means (E - B) ± SEM	0.3478 ± 0.1110		Difference between means (C - B) ± SEM	0.2628 ± 0.09886		Difference between means (E - D) ± SEM	0.2000 ± 0.1389		Difference between means (D - C) ± SEM	-0.1150 ± 0.1300		Difference between means (E - C) ± SEM	0.08500 ± 0.1333		Difference between means (B - A) ± SEM	2.348 ± 3.213		Difference between means (D - A) ± SEM	1.074 ± 3.051		Difference between means (E - A) ± SEM	15.56 ± 4.161		Difference between means (C - A) ± SEM	10.62 ± 3.225		Difference between means (D - B) ± SEM	-1.274 ± 3.872		Difference between means (E - B) ± SEM	13.21 ± 4.796		Difference between means (C - B) ± SEM	8.271 ± 3.621
95% confidence interval	-0.1356 to 0.2466		95% confidence interval	-0.05114 to 0.4576		95% confidence interval	0.1404 to 0.6661		95% confidence interval	0.09812 to 0.5384		95% confidence interval	-0.09056 to 0.3861		95% confidence interval	0.1005 to 0.5950		95% confidence interval	0.05071 to 0.4748		95% confidence interval	-0.1399 to 0.5399		95% confidence interval	-0.4046 to 0.1746		95% confidence interval	-0.2120 to 0.3820		95% confidence interval	-4.543 to 9.240		95% confidence interval	-5.723 to 7.872		95% confidence interval	6.286 to 24.83		95% confidence interval	3.702 to 17.54		95% confidence interval	-9.902 to 7.354		95% confidence interval	2.522 to 23.89		95% confidence interval	0.5052 to 16.04
R squared (eta squared)	0.02698		R squared (eta squared)	0.2407		R squared (eta squared)	0.5389		R squared (eta squared)	0.4072		R squared (eta squared)	0.1603		R squared (eta squared)	0.4954		R squared (eta squared)	0.3353		R squared (eta squared)	0.2567		R squared (eta squared)	0.0726		R squared (eta squared)	0.03907		R squared (eta squared)	0.03675		R squared (eta squared)	0.01225		R squared (eta squared)	0.583		R squared (eta squared)	0.4364		R squared (eta squared)	0.01071		R squared (eta squared)	0.4313		R squared (eta squared)	0.2715
F test to compare variances			F test to compare variances			F test to compare variances			F test to compare variances			F test to compare variances			F test to compare variances			F test to compare variances			F test to compare variances			F test to compare variances			F test to compare variances			F test to compare variances			F test to compare variances			F test to compare variances			F test to compare variances			F test to compare variances			F test to compare variances			F test to compare variances
F, DFn, Dfd	1.212, 7, 7		F, DFn, Dfd	1.002, 7, 3		F, DFn, Dfd	1.222, 3, 7		F, DFn, Dfd	1.423, 7, 7		F, DFn, Dfd	1.209, 3, 7		F, DFn, Dfd	1.481, 3, 7		F, DFn, Dfd	1.724, 7, 7		F, DFn, Dfd	1.225, 3, 3		F, DFn, Dfd	1.426, 7, 3		F, DFn, Dfd	1.164, 7, 3		F, DFn, Dfd	1.711, 7, 7		F, DFn, Dfd	2.614, 7, 3		F, DFn, Dfd	2.718, 3, 7		F, DFn, Dfd	1.731, 7, 7		F, DFn, Dfd	4.473, 7, 3		F, DFn, Dfd	1.588, 3, 7		F, DFn, Dfd	1.012, 7, 7
P value	0.8065		P value			P value	0.7413		P value	0.6535		P value	0.7494		P value	0.6008		P value	0.4895		P value	0.8716		P value	0.8387		P value	0.9894		P value	0.4953		P value	0.4621		P value	0.2492		P value	0.486		P value	0.2458		P value	0.5521		P value	0.9881
P value summary	ns		P value summary			P value summary	ns		P value summary	ns		P value summary	ns		P value summary	ns		P value summary	ns		P value summary	ns		P value summary	ns		P value summary	ns		P value summary	ns		P value summary	ns		P value summary	ns		P value summary	ns		P value summary	ns		P value summary	ns		P value summary	ns
Significantly different (P < 0.05)?	No		Significantly different (P < 0.05)?	No		Significantly different (P < 0.05)?	No		Significantly different (P < 0.05)?	No		Significantly different (P < 0.05)?	No		Significantly different (P < 0.05)?	No		Significantly different (P < 0.05)?	No		Significantly different (P < 0.05)?	No		Significantly different (P < 0.05)?	No		Significantly different (P < 0.05)?	No		Significantly different (P < 0.05)?	No		Significantly different (P < 0.05)?	No		Significantly different (P < 0.05)?	No		Significantly different (P < 0.05)?	No		Significantly different (P < 0.05)?	No		Significantly different (P < 0.05)?	No		Significantly different (P < 0.05)?	No
Data analyzed			Data analyzed			Data analyzed			Data analyzed			Data analyzed			Data analyzed			Data analyzed			Data analyzed			Data analyzed			Data analyzed			Data analyzed			Data analyzed			Data analyzed			Data analyzed			Data analyzed			Data analyzed			Data analyzed
Sample size, column A	8		Sample size, column A	8		Sample size, column A	8		Sample size, column A	8		Sample size, column B	8		Sample size, column B	8		Sample size, column B	8		Sample size, column D	4		Sample size, column C	8		Sample size, column C	8		Sample size, column A	8		Sample size, column A	8		Sample size, column A	8		Sample size, column A	8		Sample size, column B	8		Sample size, column B	8		Sample size, column B	8
Sample size, column B	8		Sample size, column D	4		Sample size, column E	4		Sample size, column C	8		Sample size, column D	4		Sample size, column E	4		Sample size, column C	8		Sample size, column E	4		Sample size, column D	4		Sample size, column E	4		Sample size, column B	8		Sample size, column D	4		Sample size, column E	4		Sample size, column C	8		Sample size, column D	4		Sample size, column E	4		Sample size, column C	8

## Sheet: Fig6
Fig 6b
SLEC									MPEC
CD5lo	Ly6C-	Ly6C+							CD5lo	Ly6C-	Ly6C+
69.12	80.12	89.02							3.26	2.51	1.76
70.23	79.84	87.37							3.37	2.42	1.62
72.95	77.01	85.01							3.62	2.41	1.17
73.7	67.25	84.55							3.1	2.48	1.98
76.82	83.12	81.83							2.38	2.59	2.08
79.44	76.63	74.91							2.71	3.12	2.33
	83.77	92.26								1.75	2.61
Table Analyzed	SLEC		Table Analyzed	SLEC		Table Analyzed	SLEC		Table Analyzed	MPEC		Table Analyzed	MPEC		Table Analyzed	MPEC
Column B	Ly6C-		Column C	Ly6C+		Column C	Ly6C+		Column B	Ly6C-		Column C	Ly6C+		Column C	Ly6C+
vs.	vs.		vs.	vs.		vs.	vs.		vs.	vs.		vs.	vs.		vs.	vs.
Column A	CD5lo		Column A	CD5lo		Column B	Ly6C-		Column A	CD5lo		Column A	CD5lo		Column B	Ly6C-
Unpaired t test			Unpaired t test			Unpaired t test			Unpaired t test			Unpaired t test			Unpaired t test
P value	0.1226		P value	0.0016		P value	0.0427		P value	0.027		P value	0.0011		P value	0.0424
P value summary	ns		P value summary	**		P value summary	*		P value summary	*		P value summary	**		P value summary	*
Significantly different (P < 0.05)?	No		Significantly different (P < 0.05)?	Yes		Significantly different (P < 0.05)?	Yes		Significantly different (P < 0.05)?	Yes		Significantly different (P < 0.05)?	Yes		Significantly different (P < 0.05)?	Yes
One- or two-tailed P value?	Two-tailed		One- or two-tailed P value?	Two-tailed		One- or two-tailed P value?	Two-tailed		One- or two-tailed P value?	Two-tailed		One- or two-tailed P value?	Two-tailed		One- or two-tailed P value?	Two-tailed
t, df	t=1.673, df=11		t, df	t=4.149, df=11		t, df	t=2.266, df=12		t, df	t=2.550, df=11		t, df	t=4.391, df=11		t, df	t=2.271, df=12
How big is the difference?			How big is the difference?			How big is the difference?			How big is the difference?			How big is the difference?			How big is the difference?
Mean of column A	73.71		Mean of column A	73.71		Mean of column B	78.25		Mean of column A	3.073		Mean of column A	3.073		Mean of column B	2.469
Mean of column B	78.25		Mean of column C	84.99		Mean of column C	84.99		Mean of column B	2.469		Mean of column C	1.936		Mean of column C	1.936
Difference between means (B - A) ± SEM	4.539 ± 2.713		Difference between means (C - A) ± SEM	11.28 ± 2.719		Difference between means (C - B) ± SEM	6.744 ± 2.976		Difference between means (B - A) ± SEM	-0.6048 ± 0.2371		Difference between means (C - A) ± SEM	-1.138 ± 0.2591		Difference between means (C - B) ± SEM	-0.5329 ± 0.2347
95% confidence interval	-1.433 to 10.51		95% confidence interval	5.298 to 17.27		95% confidence interval	0.2606 to 13.23		95% confidence interval	-1.127 to -0.08286		95% confidence interval	-1.708 to -0.5675		95% confidence interval	-1.044 to -0.02156
R squared (eta squared)	0.2028		R squared (eta squared)	0.6101		R squared (eta squared)	0.2997		R squared (eta squared)	0.3716		R squared (eta squared)	0.6368		R squared (eta squared)	0.3005
F test to compare variances			F test to compare variances			F test to compare variances			F test to compare variances			F test to compare variances			F test to compare variances
F, DFn, Dfd	2.026, 6, 5		F, DFn, Dfd	2.038, 6, 5		F, DFn, Dfd	1.006, 6, 6		F, DFn, Dfd	1.290, 5, 6		F, DFn, Dfd	1.087, 6, 5		F, DFn, Dfd	1.402, 6, 6
P value	0.4557		P value	0.4517		P value	0.9941		P value	0.7557		P value	0.9473		P value	0.6923
P value summary	ns		P value summary	ns		P value summary	ns		P value summary	ns		P value summary	ns		P value summary	ns
Significantly different (P < 0.05)?	No		Significantly different (P < 0.05)?	No		Significantly different (P < 0.05)?	No		Significantly different (P < 0.05)?	No		Significantly different (P < 0.05)?	No		Significantly different (P < 0.05)?	No
Data analyzed			Data analyzed			Data analyzed			Data analyzed			Data analyzed			Data analyzed
Sample size, column A	6		Sample size, column A	6		Sample size, column B	7		Sample size, column A	6		Sample size, column A	6		Sample size, column B	7
Sample size, column B	7		Sample size, column C	7		Sample size, column C	7		Sample size, column B	7		Sample size, column C	7		Sample size, column C	7
Fig 6c
CD27+CX3CR1lo									CD27+CX3CR1int									CD27-CX3CR1hi
CD5lo	CD5hi	Ly6C+							CD5lo	Ly6C-	Ly6C+							CD5lo	Ly6C-	Ly6C+
16.4	10.5	2.4							36.4	28.5	17.3							9.78	37.5	48.6
15.1	14.2	7.69							38.7	44.7	17.1							26.1	9.64	41.9
25.4	17	2.78							28.9	30.5	11.6							23.4	21.5	63.9
28	9.41	6.44							34.8	16.8	13.4							5.3	40.7	68.8
15.8	5.03	3.45							27.7	23.6	10.3							26.2	26.4	54.2
Table Analyzed	CD27+CX3CR1lo		Table Analyzed	CD27+CX3CR1lo		Table Analyzed	CD27+CX3CR1lo		Table Analyzed	CD27+CX3CR1int		Table Analyzed	CD27+CX3CR1int		Table Analyzed	CD27+CX3CR1int		Table Analyzed	CD27-CX3CR1hi		Table Analyzed	CD27-CX3CR1hi		Table Analyzed	CD27-CX3CR1hi
Column B	Ly6C-		Column C	Ly6C+		Column C	Ly6C+		Column B	Ly6C-		Column C	Ly6C+		Column C	Ly6C+		Column B	Ly6C-		Column C	Ly6C+		Column C	Ly6C+
vs.	vs.		vs.	vs.		vs.	vs.		vs.	vs.		vs.	vs.		vs.	vs.		vs.	vs.		vs.	vs.		vs.	vs.
Column A	CD5lo		Column A	CD5lo		Column B	Ly6C-		Column A	CD5lo		Column A	CD5lo		Column B	Ly6C-		Column A	CD5lo		Column A	CD5lo		Column B	Ly6C-
Unpaired t test			Unpaired t test			Unpaired t test			Unpaired t test			Unpaired t test			Unpaired t test			Unpaired t test			Unpaired t test			Unpaired t test
P value	0.0308		P value	0.0007		P value	0.0202		P value	0.4046		P value	<0.0001		P value	0.0151		P value	0.2436		P value	0.0005		P value	0.0052
P value summary	*		P value summary	***		P value summary	*		P value summary	ns		P value summary	****		P value summary	*		P value summary	ns		P value summary	***		P value summary	**
Significantly different (P < 0.05)?	Yes		Significantly different (P < 0.05)?	Yes		Significantly different (P < 0.05)?	Yes		Significantly different (P < 0.05)?	No		Significantly different (P < 0.05)?	Yes		Significantly different (P < 0.05)?	Yes		Significantly different (P < 0.05)?	No		Significantly different (P < 0.05)?	Yes		Significantly different (P < 0.05)?	Yes
One- or two-tailed P value?	Two-tailed		One- or two-tailed P value?	Two-tailed		One- or two-tailed P value?	Two-tailed		One- or two-tailed P value?	Two-tailed		One- or two-tailed P value?	Two-tailed		One- or two-tailed P value?	Two-tailed		One- or two-tailed P value?	Two-tailed		One- or two-tailed P value?	Two-tailed		One- or two-tailed P value?	Two-tailed
t, df	t=2.616, df=8		t, df	t=5.346, df=8		t, df	t=2.889, df=8		t, df	t=0.8798, df=8		t, df	t=7.535, df=8		t, df	t=3.079, df=8		t, df	t=1.259, df=8		t, df	t=5.651, df=8		t, df	t=3.800, df=8
How big is the difference?			How big is the difference?			How big is the difference?			How big is the difference?			How big is the difference?			How big is the difference?			How big is the difference?			How big is the difference?			How big is the difference?
Mean of column A	20.14		Mean of column A	20.14		Mean of column B	11.23		Mean of column A	33.3		Mean of column A	33.3		Mean of column B	28.82		Mean of column A	18.16		Mean of column A	18.16		Mean of column B	27.15
Mean of column B	11.23		Mean of column C	4.552		Mean of column C	4.552		Mean of column B	28.82		Mean of column C	13.94		Mean of column C	13.94		Mean of column B	27.15		Mean of column C	55.48		Mean of column C	55.48
Difference between means (B - A) ± SEM	-8.912 ± 3.406		Difference between means (C - A) ± SEM	-15.59 ± 2.916		Difference between means (C - B) ± SEM	-6.676 ± 2.311		Difference between means (B - A) ± SEM	-4.480 ± 5.092		Difference between means (C - A) ± SEM	-19.36 ± 2.569		Difference between means (C - B) ± SEM	-14.88 ± 4.833		Difference between means (B - A) ± SEM	8.992 ± 7.143		Difference between means (C - A) ± SEM	37.32 ± 6.605		Difference between means (C - B) ± SEM	28.33 ± 7.455
95% confidence interval	-16.77 to -1.057		95% confidence interval	-22.31 to -8.864		95% confidence interval	-12.00 to -1.347		95% confidence interval	-16.22 to 7.262		95% confidence interval	-25.28 to -13.44		95% confidence interval	-26.02 to -3.736		95% confidence interval	-7.481 to 25.46		95% confidence interval	22.09 to 52.55		95% confidence interval	11.14 to 45.52
R squared (eta squared)	0.4611		R squared (eta squared)	0.7813		R squared (eta squared)	0.5106		R squared (eta squared)	0.08822		R squared (eta squared)	0.8765		R squared (eta squared)	0.5423		R squared (eta squared)	0.1653		R squared (eta squared)	0.7997		R squared (eta squared)	0.6435
F test to compare variances			F test to compare variances			F test to compare variances			F test to compare variances			F test to compare variances			F test to compare variances			F test to compare variances			F test to compare variances			F test to compare variances
F, DFn, Dfd	1.750, 4, 4		F, DFn, Dfd	6.593, 4, 4		F, DFn, Dfd	3.768, 4, 4		F, DFn, Dfd	4.653, 4, 4		F, DFn, Dfd	2.277, 4, 4		F, DFn, Dfd	10.59, 4, 4		F, DFn, Dfd	1.612, 4, 4		F, DFn, Dfd	1.233, 4, 4		F, DFn, Dfd	1.307, 4, 4
P value	0.6012		P value	0.0949		P value	0.227		P value	0.1656		P value	0.4451		P value	0.0421		P value	0.6551		P value	0.8442		P value	0.8013
P value summary	ns		P value summary	ns		P value summary	ns		P value summary	ns		P value summary	ns		P value summary	*		P value summary	ns		P value summary	ns		P value summary	ns
Significantly different (P < 0.05)?	No		Significantly different (P < 0.05)?	No		Significantly different (P < 0.05)?	No		Significantly different (P < 0.05)?	No		Significantly different (P < 0.05)?	No		Significantly different (P < 0.05)?	Yes		Significantly different (P < 0.05)?	No		Significantly different (P < 0.05)?	No		Significantly different (P < 0.05)?	No
Data analyzed			Data analyzed			Data analyzed			Data analyzed			Data analyzed			Data analyzed			Data analyzed			Data analyzed			Data analyzed
Sample size, column A	5		Sample size, column A	5		Sample size, column B	5		Sample size, column A	5		Sample size, column A	5		Sample size, column B	5		Sample size, column A	5		Sample size, column A	5		Sample size, column B	5
Sample size, column B	5		Sample size, column C	5		Sample size, column C	5		Sample size, column B	5		Sample size, column C	5		Sample size, column C	5		Sample size, column B	5		Sample size, column C	5		Sample size, column C	5
Fig 6d
CD5lo vs Ly6C+			Ly6C- vs Ly6C+
Rank in Gene List (x100)	Running Enrichment Score		Rank in Gene List (X100)	Running Enrichment Score
1.08	0.104385		1.36	0.0796879
17.35	0.0125454		1.82	0.143831
18.65	0.00896329		5.29	0.145594
18.95	0.0112198		5.51	0.165081
19.43	0.0122383		6.26	0.178653
19.75	0.014086		7.08	0.189421
22.89	-0.00166829		7.48	0.201653
24.22	-0.00701185		11.35	0.187831
25.65	-0.0132438		12.61	0.188487
27.26	-0.0208236		12.8	0.195365
29.94	-0.0351876		14.1	0.194686
30.05	-0.0343158		17.76	0.178167
31.34	-0.0406197		17.95	0.18217
31.44	-0.0398704		18.87	0.181477
32.89	-0.0472899		18.98	0.18556
33.66	-0.0507591		20.54	0.180493
33.86	-0.0508673		22.59	0.17187
35.8	-0.0614928		24.33	0.164606
37.04	-0.0680757		24.74	0.165157
37.52	-0.0701922		28.73	0.143646
38.84	-0.0773803		36	0.101583
39.59	-0.0812359		36.27	0.101021
40.46	-0.0858715		36.37	0.10146
41.36	-0.0907389		36.89	0.0993542
42.51	-0.0971476		37.02	0.0995497
44.22	-0.106955		37.21	0.0993725
47.76	-0.127734		37.24	0.100142
47.83	-0.127928		40.95	0.0787766
48.48	-0.13158		41.43	0.0765412
48.71	-0.132745		43.72	0.0634326
50.23	-0.141593		43.93	0.062655
51.07	-0.146421		44.96	0.0569612
51.46	-0.148584		47.05	0.044885
51.71	-0.14992		48.5	0.0365613
55.31	-0.17117		49.37	0.0316505
56.4	-0.177538		53	0.0102779
56.85	-0.180112		54.84	-0.000507
58.67	-0.190829		57.6	-0.0167778
61.74	-0.208982		58.14	-0.0198834
65.18	-0.229331		59.08	-0.0253692
65.4	-0.230577		61.72	-0.0409705
65.94	-0.233721		65.43	-0.0629211
67.63	-0.243688		65.66	-0.0642263
68.27	-0.247426		66.21	-0.0674299
72.08	-0.269969		68.5	-0.0809562
72.32	-0.271334		71.97	-0.101483
73.27	-0.276911		72.34	-0.103619
75.55	-0.290378		72.57	-0.104924
77.98	-0.304735		73.58	-0.110857
82.48	-0.331372		75.83	-0.124146
84.88	-0.345551		82.87	-0.165852
84.97	-0.346025		84.76	-0.177005
85.37	-0.348339		85.32	-0.180268
92.43	-0.390164		85.41	-0.180743
92.55	-0.390817		85.82	-0.183116
93.72	-0.397699		92.97	-0.225474
95.79	-0.40992		93.1	-0.226186
97.21	-0.418285		94.32	-0.233365
97.39	-0.419293		96.43	-0.245823
98.07	-0.423268		97.91	-0.254544
102.51	-0.449549		98.09	-0.255553
103.41	-0.454829		98.71	-0.259172
104.71	-0.462483		103.07	-0.284979
107.61	-0.479609		103.18	-0.285572
107.66	-0.479827		105.47	-0.299098
108.67	-0.48573		106.91	-0.307582
111.97	-0.505189		108.21	-0.315231
113.44	-0.513774		108.62	-0.317597
115.29	-0.52459		110.98	-0.331507
116.11	-0.529284		113.98	-0.349186
116.39	-0.53077		114.32	-0.35108
116.55	-0.53154		115.85	-0.360016
116.7	-0.532248		117.49	-0.369583
117.11	-0.534493		121.51	-0.393176
119.12	-0.546176		122.95	-0.401427
120.14	-0.55196		124.1	-0.407911
122.36	-0.564788		124.14	-0.40781
123.78	-0.572817		126.83	-0.423315
123.86	-0.572891		126.87	-0.423097
124.72	-0.577547		127.65	-0.427233
125.48	-0.581576		128.71	-0.432978
126.26	-0.585686		129.23	-0.435491
128.16	-0.596323		131.07	-0.445721
129.12	-0.601327		131.55	-0.447849
131.87	-0.616748		131.7	-0.448011
134.14	-0.629105		132.3	-0.450805
134.56	-0.630448		133.01	-0.4542
138.03	-0.649499		133.62	-0.456958
138.25	-0.64925		134.19	-0.45943
138.37	-0.648395		134.27	-0.458989
138.64	-0.648408		134.45	-0.459127
140.4	-0.657059		134.6	-0.459076
141.98	-0.664411		134.82	-0.459424
143.16	-0.669227		135.57	-0.462851
145.55	-0.680857		136.13	-0.465103
145.92	-0.680445		136.46	-0.465948
146.01	-0.678361		136.58	-0.465534
146.12	-0.676375		136.82	-0.46581
146.7	-0.677088		138.03	-0.471736
147.54	-0.679197		138.67	-0.474198
147.86	-0.67817		139.04	-0.475032
148.48	-0.678826		139.52	-0.476469
148.56	-0.676261		139.76	-0.476463
148.6	-0.673452		139.82	-0.475381
148.87	-0.671956		140.33	-0.476907
148.9	-0.669032		141.73	-0.48355
149.04	-0.66672		142.74	-0.487766
149.27	-0.664894		143.71	-0.491615
149.39	-0.662395		144.1	-0.491977
149.44	-0.659477		144.48	-0.492233
149.9	-0.658903		144.56	-0.490698
150.04	-0.656386		146.31	-0.4988
150.08	-0.653267		146.68	-0.498662
150.18	-0.650488		147.09	-0.498707
150.21	-0.647284		148.27	-0.503133
150.91	-0.647909		149.25	-0.50619
151.41	-0.647252		149.96	-0.50751
152.08	-0.647458		150.67	-0.508693
152.78	-0.647683		151.09	-0.508088
152.81	-0.643924		151.2	-0.505602
153.92	-0.646296		151.48	-0.504076
154.02	-0.642656		152	-0.503875
154.56	-0.641498		152.06	-0.500933
154.76	-0.638283		152.25	-0.498717
155.2	-0.63637		153.86	-0.504548
155.79	-0.63513		153.87	-0.500882
156.31	-0.633283		154.27	-0.499441
156.38	-0.628747		154.47	-0.496761
156.46	-0.624243		154.56	-0.4934
156.93	-0.621853		154.61	-0.48979
157.1	-0.617591		155.77	-0.492467
157.61	-0.615093		155.82	-0.488541
157.65	-0.609787		156.66	-0.489042
158.01	-0.606234		156.72	-0.484905
158.81	-0.604966		157.83	-0.486602
159.22	-0.601242		158.16	-0.483567
159.25	-0.595255		158.37	-0.479724
159.84	-0.592295		159.39	-0.480274
160.25	-0.588095		159.89	-0.477549
160.62	-0.583444		160.28	-0.473998
161.09	-0.579139		160.58	-0.469824
161.14	-0.572308		161.34	-0.467949
161.17	-0.56532		161.84	-0.464205
161.66	-0.560756		162.66	-0.461834
161.81	-0.554041		163.02	-0.456468
161.88	-0.546784		163.03	-0.449013
161.91	-0.539268		163.2	-0.44237
162.91	-0.536783		163.59	-0.43669
163	-0.52881		163.71	-0.42926
163.03	-0.52044		163.92	-0.422235
163.36	-0.513505		164.21	-0.415357
163.83	-0.507085		164.42	-0.407755
163.84	-0.497927		164.65	-0.400029
164.65	-0.492745		164.77	-0.391484
164.75	-0.483217		165.41	-0.385286
165.03	-0.474364		166.1	-0.378286
165.9	-0.46744		166.25	-0.367746
165.98	-0.455695		166.41	-0.356947
166.33	-0.444956		166.42	-0.345255
166.38	-0.432332		166.48	-0.333758
167	-0.421634		166.57	-0.322258
167.02	-0.407326		166.7	-0.310798
167.34	-0.393856		166.72	-0.298639
167.54	-0.378952		166.84	-0.286816
167.57	-0.362937		166.88	-0.274455
167.88	-0.347625		167.11	-0.262744
167.98	-0.330701		167.16	-0.249882
168.04	-0.313202		167.26	-0.236868
168.41	-0.295436		167.89	-0.225501
168.45	-0.275661		168.01	-0.21074
168.47	-0.25571		168.06	-0.195433
168.62	-0.235472		168.7	-0.181296
168.84	-0.21463		168.79	-0.163093
168.87	-0.192174		169.18	-0.143638
168.91	-0.168974		169.22	-0.121772
169.29	-0.143157		169.39	-0.0985555
169.53	-0.111208		169.57	-0.0720254
169.76	-0.0723436		169.72	-0.0421065
170.14	0.00118632		170.04	0.00178003
Fig 6e
CD5lo vs Ly6C+			Ly6C- vs Ly6C+
Rank in Gene List	Running Enrichment Score		Rank in Gene List (x100)	Running Enrichment Score
0.38	0.132777		0.3	0.185661
0.41	0.254775		0.36	0.342016
0.43	0.370687		0.65	0.429654
0.63	0.453601		0.66	0.517484
0.7	0.528118		0.81	0.580216
1.58	0.551215		1.26	0.609524
1.96	0.570415		1.66	0.630848
2.17	0.588439		2.02	0.648507
2.43	0.60417		2.17	0.666626
3.28	0.612279		2.46	0.680547
3.41	0.62401		2.61	0.693874
3.63	0.634451		3.02	0.703985
4.38	0.639412		3.36	0.713152
4.51	0.64779		3.6	0.722273
4.55	0.656591		3.8	0.731294
4.59	0.665358		4.31	0.737283
4.69	0.673622		4.35	0.745983
5.49	0.676201		4.51	0.753576
7.01	0.672799		5.69	0.753204
7.07	0.678028		7.87	0.744857
7.25	0.682444		8.2	0.747295
8.1	0.682283		8.21	0.751632
8.48	0.684742		8.82	0.751986
8.59	0.688775		9.01	0.754729
10.3	0.682402		11.53	0.742723
10.69	0.683691		12.05	0.742454
10.97	0.685517		12.07	0.745149
11.39	0.686373		12.34	0.74629
11.61	0.688358		12.86	0.745825
12.24	0.687713		13.16	0.746608
12.61	0.688511		13.62	0.74632
13.63	0.685133		13.72	0.748136
13.68	0.687501		14.64	0.744884
14.45	0.685409		14.98	0.745012
14.48	0.687693		15.36	0.744828
14.83	0.687975		15.65	0.745138
15.67	0.685189		17.7	0.734704
16.18	0.684248		17.75	0.736136
16.33	0.68541		18.88	0.731017
16.38	0.687153		19.08	0.7314
16.8	0.686639		19.43	0.730847
17.49	0.684395		19.75	0.730439
17.94	0.683491		20.63	0.726607
18.26	0.683316		20.95	0.726063
18.6	0.682969		21.51	0.724035
18.64	0.684396		21.56	0.725031
20.11	0.67714		21.71	0.725418
20.19	0.678127		22.29	0.72319
20.22	0.679401		22.81	0.721273
20.29	0.680431		22.91	0.721841
20.39	0.681276		22.94	0.72282
21.18	0.677941		23.2	0.722413
21.47	0.67754		26.22	0.7054
21.65	0.677775		26.57	0.704203
21.79	0.678232		26.71	0.704243
21.9	0.678855		26.91	0.703913
22.14	0.678687		27.25	0.702732
22.47	0.677948		27.83	0.700088
22.6	0.678378		28.71	0.695608
22.61	0.679519		28.73	0.696232
22.86	0.67921		28.74	0.696914
23.16	0.678574		30.05	0.689802
23.66	0.676707		30.11	0.690104
24.43	0.673158		31.14	0.684591
24.77	0.672134		31.32	0.684114
25.04	0.671507		31.51	0.68357
25.39	0.670376		31.57	0.683796
26.28	0.665969		32.21	0.68055
26.32	0.666605		32.62	0.678649
27.18	0.662319		32.98	0.677027
27.43	0.661634		33.21	0.676167
27.51	0.661955		33.28	0.676254
28.08	0.659332		33.77	0.67383
28.53	0.657392		33.9	0.673535
28.81	0.656442		34.66	0.669472
28.83	0.657035		34.9	0.668486
29.33	0.654745		34.92	0.668805
30.85	0.646314		35.18	0.667687
31.82	0.641106		36.06	0.66285
31.84	0.641536		36.87	0.658402
32.68	0.637063		38.1	0.651423
33.84	0.63064		38.39	0.650012
34.14	0.629309		38.84	0.64764
34.35	0.628503		38.88	0.6477
34.51	0.627988		39.13	0.646508
34.79	0.626749		39.54	0.644355
34.89	0.626576		39.56	0.644515
35.08	0.625861		39.58	0.644675
35.98	0.620896		40.41	0.640009
36.2	0.61996		40.55	0.639435
36.77	0.616925		41.5	0.634034
37.27	0.614289		42.91	0.625875
37.76	0.611697		43.04	0.625311
38.64	0.606768		44.12	0.619088
38.73	0.606525		44.43	0.617432
40.02	0.599125		45.36	0.612081
40.09	0.598965		45.86	0.609277
40.51	0.596713		46.21	0.607358
41	0.594035		46.64	0.604957
43.5	0.579378		46.86	0.6038
44.3	0.574797		47.04	0.602877
44.61	0.57312		47.56	0.599931
48.6	0.549554		47.78	0.598762
48.62	0.549551		48.3	0.595809
49.31	0.545565		48.48	0.594872
51.89	0.530345		49.03	0.591732
54.82	0.513036		49.22	0.590728
57.12	0.499458		51.75	0.575813
58.29	0.492583		60.79	0.522225
60.8	0.477746		61.16	0.520092
64.3	0.457033		64.57	0.499912
77.69	0.377622		78.06	0.419907
90.27	0.303018		90.76	0.344591
104.73	0.217256		105.51	0.257109
108.85	0.192876		108.89	0.237111
111.39	0.17788		114.38	0.204607
113.61	0.164795		120.11	0.170712
114.28	0.160911		121.57	0.16217
115.8	0.151992		122.92	0.154293
117.92	0.139528		123.1	0.153361
118.16	0.138224		124.11	0.147517
122.02	0.11548		124.65	0.144469
122.05	0.115468		126.29	0.134916
122.13	0.11516		126.57	0.133439
123.41	0.107749		126.92	0.131551
124.57	0.101074		128.46	0.122623
125.06	0.0983831		129.38	0.117392
126.29	0.0913242		130.42	0.111468
127.01	0.0873101		131.49	0.10539
130.12	0.0691863		132.17	0.10164
130.72	0.0659787		133.33	0.0950695
130.94	0.0650335		133.82	0.092487
131.04	0.0648029		134.61	0.0881445
132.14	0.0586687		135.07	0.0857741
132.27	0.0582975		135.47	0.083769
135.41	0.0401802		135.71	0.0827198
135.71	0.0389323		135.85	0.0822684
136.16	0.0368139		137.34	0.0738526
136.71	0.0341248		137.44	0.0736885
137.44	0.0304031		138.48	0.0679818
138.41	0.0253009		140.39	0.0571743
139.54	0.0192977		142.08	0.0477372
141.49	0.00853105		144.54	0.0338296
141.58	0.0088084		145.05	0.0315177
141.75	0.00861951		145.19	0.0314135
142.03	0.00779322		145.73	0.0289608
142.58	0.00539409		146.14	0.0272993
142.76	0.00519873		146.7	0.0247756
143.8	-4.1e-05		147.1	0.0232178
143.83	0.000718		147.7	0.0205046
144.59	-0.00281299		147.86	0.0204107
147.47	-0.0187428		149.83	0.00969084
149.83	-0.0314155		150.79	0.00502688
150.35	-0.0331213		150.86	0.00564844
150.71	-0.0338496		152.43	-0.00252885
152.19	-0.0411056		152.52	-0.0019133
152.2	-0.039637		153.37	-0.00574715
153.21	-0.0440043		153.64	-0.0061142
154.73	-0.0512579		153.84	-0.0060525
155.21	-0.0522856		154.24	-0.00714949
157.33	-0.0627085		154.55	-0.00768387
157.37	-0.0607837		155.09	-0.00954872
157.46	-0.0591418		156.36	-0.0156215
157.86	-0.0592579		156.99	-0.0178273
158.67	-0.0616924		160.4	-0.0361078
159.94	-0.0666341		160.6	-0.0353082
160.45	-0.066973		161.25	-0.0370676
160.72	-0.0658173		161.43	-0.0360015
161.13	-0.0654085		161.66	-0.0351836
162.1	-0.068067		162.02	-0.0350676
162.45	-0.066946		164.72	-0.0480647
163.31	-0.0685445		165.47	-0.0492012
164.75	-0.0730649		165.74	-0.0473893
164.8	-0.06931		165.81	-0.0443438
165.24	-0.0675883		165.89	-0.0413072
165.44	-0.0643325		166.38	-0.0403627
165.84	-0.0619534		166.75	-0.0385118
166.64	-0.0613824		167.18	-0.0367326
167.72	-0.0612245		167.25	-0.032688
168.11	-0.0563292		167.84	-0.031281
168.67	-0.0511313		168.69	-0.0304665
169.01	-0.0433914		168.83	-0.0250285
169.08	-0.0337834		169.02	-0.0193609
169.16	-0.0240403		169.19	-0.0132383
169.55	-0.0130181		169.45	-0.00651585
169.86	0.00284903		169.88	0.00273027
Fig 6f
%									#
CD5lo	Ly6C-	Ly6C+							CD5lo	Ly6C-	Ly6C+
0.23	0.17	0.21							20.1944	17.0044	19.0691
0.36	0.11	0.057							28.2089	9.64639	5.1144
0.39	0.26	0.06							23.3631	8.71725	4.27438
0.21	0.053	0.11							16.0035	3.56473	7.18751
0.24	0.14	0.2							15.7552	6.2825	5.45696
	0.17	0.28								3.84814	6.03544
Table Analyzed	SPL %		Table Analyzed	SPL %		Table Analyzed	SPL %		Table Analyzed	SPL #		Table Analyzed	SPL #		Table Analyzed	SPL #
Column B	Ly6C-		Column C	Ly6C+		Column C	Ly6C+		Column B	Ly6C-		Column C	Ly6C+		Column C	Ly6C+
vs.	vs.		vs.	vs.		vs.	vs.		vs.	vs.		vs.	vs.		vs.	vs.
Column A	CD5lo		Column A	CD5lo		Column B	Ly6C-		Column A	CD5lo		Column A	CD5lo		Column B	Ly6C-
Unpaired t test			Unpaired t test			Unpaired t test			Unpaired t test			Unpaired t test			Unpaired t test
P value	0.0159		P value	0.0328		P value	0.9611		P value	0.0029		P value	0.0036		P value	0.9183
P value summary	*		P value summary	*		P value summary	ns		P value summary	**		P value summary	**		P value summary	ns
Significantly different (P < 0.05)?	Yes		Significantly different (P < 0.05)?	Yes		Significantly different (P < 0.05)?	No		Significantly different (P < 0.05)?	Yes		Significantly different (P < 0.05)?	Yes		Significantly different (P < 0.05)?	No
One- or two-tailed P value?	Two-tailed		One- or two-tailed P value?	Two-tailed		One- or two-tailed P value?	Two-tailed		One- or two-tailed P value?	Two-tailed		One- or two-tailed P value?	Two-tailed		One- or two-tailed P value?	Two-tailed
t, df	t=2.963, df=9		t, df	t=2.519, df=9		t, df	t=0.05001, df=10		t, df	t=4.056, df=9		t, df	t=3.904, df=9		t, df	t=0.1051, df=10
How big is the difference?			How big is the difference?			How big is the difference?			How big is the difference?			How big is the difference?			How big is the difference?
Mean of column A	0.286		Mean of column A	0.286		Mean of column B	0.1505		Mean of column A	20.7		Mean of column A	20.7		Mean of column B	8.177
Mean of column B	0.1505		Mean of column C	0.1528		Mean of column C	0.1528		Mean of column B	8.177		Mean of column C	7.856		Mean of column C	7.856
Difference between means (B - A) ± SEM	-0.1355 ± 0.04573		Difference between means (C - A) ± SEM	-0.1332 ± 0.05287		Difference between means (C - B) ± SEM	0.002333 ± 0.04666		Difference between means (B - A) ± SEM	-12.53 ± 3.089		Difference between means (C - A) ± SEM	-12.85 ± 3.291		Difference between means (C - B) ± SEM	-0.3209 ± 3.053
95% confidence interval	-0.2389 to -0.03205		95% confidence interval	-0.2528 to -0.01356		95% confidence interval	-0.1016 to 0.1063		95% confidence interval	-19.52 to -5.540		95% confidence interval	-20.29 to -5.404		95% confidence interval	-7.123 to 6.481
R squared (eta squared)	0.4938		R squared (eta squared)	0.4134		R squared (eta squared)	0.00025		R squared (eta squared)	0.6463		R squared (eta squared)	0.6288		R squared (eta squared)	0.001104
F test to compare variances			F test to compare variances			F test to compare variances			F test to compare variances			F test to compare variances			F test to compare variances
F, DFn, Dfd	1.422, 4, 5		F, DFn, Dfd	1.209, 5, 4		F, DFn, Dfd	1.720, 5, 5		F, DFn, Dfd	1.111, 4, 5		F, DFn, Dfd	1.129, 5, 4		F, DFn, Dfd	1.255, 5, 5
P value	0.6974		P value	0.8785		P value	0.5661		P value	0.8874		P value	0.9324		P value	0.8092
P value summary	ns		P value summary	ns		P value summary	ns		P value summary	ns		P value summary	ns		P value summary	ns
Significantly different (P < 0.05)?	No		Significantly different (P < 0.05)?	No		Significantly different (P < 0.05)?	No		Significantly different (P < 0.05)?	No		Significantly different (P < 0.05)?	No		Significantly different (P < 0.05)?	No
Data analyzed			Data analyzed			Data analyzed			Data analyzed			Data analyzed			Data analyzed
Sample size, column A	5		Sample size, column A	5		Sample size, column B	6		Sample size, column A	5		Sample size, column A	5		Sample size, column B	6
Sample size, column B	6		Sample size, column C	6		Sample size, column C	6		Sample size, column B	6		Sample size, column C	6		Sample size, column C	6
Fig 6g
TCM									TEM
CD5lo	Ly6C-	Ly6C+							CD5lo	Ly6C-	Ly6C+
55.4	52	23.6							44.6	48	76.4
68.8	48.8	21.2							31.2	51.2	78.8
70	62.1	52.2							30	37.9	47.8
65.9	50.7	44.2							34.1	49.3	55.8
70.2	60.7	44.2							29.8	39.3	55.8
		63.9									36.1
Table Analyzed	Tcm % (SPL)		Table Analyzed	Tcm % (SPL)		Table Analyzed	Tcm % (SPL)		Table Analyzed	Tem % (SPL)		Table Analyzed	Tem % (SPL)		Table Analyzed	Tem % (SPL)
Column B	Ly6C-		Column C	Ly6C+		Column C	Ly6C+		Column B	Ly6C-		Column C	Ly6C+		Column C	Ly6C+
vs.	vs.		vs.	vs.		vs.	vs.		vs.	vs.		vs.	vs.		vs.	vs.
Column A	CD5lo		Column A	CD5lo		Column B	Ly6C-		Column A	CD5lo		Column A	CD5lo		Column B	Ly6C-
Unpaired t test			Unpaired t test			Unpaired t test			Unpaired t test			Unpaired t test			Unpaired t test
P value	0.0205		P value	0.0124		P value	0.1242		P value	0.0205		P value	0.0124		P value	0.1242
P value summary	*		P value summary	*		P value summary	ns		P value summary	*		P value summary	*		P value summary	ns
Significantly different (P < 0.05)?	Yes		Significantly different (P < 0.05)?	Yes		Significantly different (P < 0.05)?	No		Significantly different (P < 0.05)?	Yes		Significantly different (P < 0.05)?	Yes		Significantly different (P < 0.05)?	No
One- or two-tailed P value?	Two-tailed		One- or two-tailed P value?	Two-tailed		One- or two-tailed P value?	Two-tailed		One- or two-tailed P value?	Two-tailed		One- or two-tailed P value?	Two-tailed		One- or two-tailed P value?	Two-tailed
t, df	t=2.880, df=8		t, df	t=3.118, df=9		t, df	t=1.696, df=9		t, df	t=2.880, df=8		t, df	t=3.118, df=9		t, df	t=1.696, df=9
How big is the difference?			How big is the difference?			How big is the difference?			How big is the difference?			How big is the difference?			How big is the difference?
Mean of column A	66.06		Mean of column A	66.06		Mean of column B	54.86		Mean of column A	33.94		Mean of column A	33.94		Mean of column B	45.14
Mean of column B	54.86		Mean of column C	41.55		Mean of column C	41.55		Mean of column B	45.14		Mean of column C	58.45		Mean of column C	58.45
Difference between means (B - A) ± SEM	-11.20 ± 3.889		Difference between means (C - A) ± SEM	-24.51 ± 7.862		Difference between means (C - B) ± SEM	-13.31 ± 7.849		Difference between means (B - A) ± SEM	11.20 ± 3.889		Difference between means (C - A) ± SEM	24.51 ± 7.862		Difference between means (C - B) ± SEM	13.31 ± 7.849
95% confidence interval	-20.17 to -2.231		95% confidence interval	-42.29 to -6.725		95% confidence interval	-31.06 to 4.445		95% confidence interval	2.231 to 20.17		95% confidence interval	6.725 to 42.29		95% confidence interval	-4.445 to 31.06
R squared (eta squared)	0.509		R squared (eta squared)	0.5192		R squared (eta squared)	0.2422		R squared (eta squared)	0.509		R squared (eta squared)	0.5192		R squared (eta squared)	0.2422
F test to compare variances			F test to compare variances			F test to compare variances			F test to compare variances			F test to compare variances			F test to compare variances
F, DFn, Dfd	1.034, 4, 4		F, DFn, Dfd	7.090, 5, 4		F, DFn, Dfd	7.333, 5, 4		F, DFn, Dfd	1.034, 4, 4		F, DFn, Dfd	7.090, 5, 4		F, DFn, Dfd	7.333, 5, 4
P value	0.9747		P value	0.081		P value	0.0765		P value	0.9747		P value	0.081		P value	0.0765
P value summary	ns		P value summary	ns		P value summary	ns		P value summary	ns		P value summary	ns		P value summary	ns
Significantly different (P < 0.05)?	No		Significantly different (P < 0.05)?	No		Significantly different (P < 0.05)?	No		Significantly different (P < 0.05)?	No		Significantly different (P < 0.05)?	No		Significantly different (P < 0.05)?	No
Data analyzed			Data analyzed			Data analyzed			Data analyzed			Data analyzed			Data analyzed
Sample size, column A	5		Sample size, column A	5		Sample size, column B	5		Sample size, column A	5		Sample size, column A	5		Sample size, column B	5
Sample size, column B	5		Sample size, column C	6		Sample size, column C	6		Sample size, column B	5		Sample size, column C	6		Sample size, column C	6
Fig 6h
Host									Donor
Tna	Tcm	Tem							CD5lo	Ly6C-	Ly6C+
1.53	9.44	4.79							2.39144	1.69704	1.9967
1.84	11.4	8.64							1.81757	1.42009	1.58065
2.37	15.9	5.55							2.27679	1.82236	0.949429
4.95	25.2	9.32							2.7673	1.77177	1.30344
2.21	12.7	5.91							1.8125	1.78905	1.25566
2.54	19.1	15.8								1.88596	0.47389
3.63	19.2	7.35
2.72	16.3	4.93
3.97	16.7	6.38
Table Analyzed	BrdU+ in Host cell_SPL		Table Analyzed	BrdU+ in Host cell_SPL		Table Analyzed	BrdU+ in Host cell_SPL		Table Analyzed	BrdU+ ratio_SPL		Table Analyzed	BrdU+ ratio_SPL		Table Analyzed	BrdU+ ratio_SPL
Column B	Tcm		Column C	Tem		Column C	Tem		Column B	Ly6C-		Column C	Ly6C+		Column C	Ly6C+
vs.	vs.		vs.	vs.		vs.	vs.		vs.	vs.		vs.	vs.		vs.	vs.
Column A	Tna		Column A	Tna		Column B	Tcm		Column A	CD5lo		Column A	CD5lo		Column B	Ly6C-
Unpaired t test			Unpaired t test			Unpaired t test			Unpaired t test			Unpaired t test			Unpaired t test
P value	<0.0001		P value	0.0011		P value	0.0005		P value	0.0253		P value	0.0089		P value	0.0612
P value summary	****		P value summary	**		P value summary	***		P value summary	*		P value summary	**		P value summary	ns
Significantly different (P < 0.05)?	Yes		Significantly different (P < 0.05)?	Yes		Significantly different (P < 0.05)?	Yes		Significantly different (P < 0.05)?	Yes		Significantly different (P < 0.05)?	Yes		Significantly different (P < 0.05)?	No
One- or two-tailed P value?	Two-tailed		One- or two-tailed P value?	Two-tailed		One- or two-tailed P value?	Two-tailed		One- or two-tailed P value?	Two-tailed		One- or two-tailed P value?	Two-tailed		One- or two-tailed P value?	Two-tailed
t, df	t=8.230, df=16		t, df	t=3.954, df=16		t, df	t=4.396, df=16		t, df	t=2.678, df=9		t, df	t=3.321, df=9		t, df	t=2.109, df=10
How big is the difference?			How big is the difference?			How big is the difference?			How big is the difference?			How big is the difference?			How big is the difference?
Mean of column A	2.862		Mean of column A	2.862		Mean of column B	16.22		Mean of column A	2.213		Mean of column A	2.213		Mean of column B	1.731
Mean of column B	16.22		Mean of column C	7.63		Mean of column C	7.63		Mean of column B	1.731		Mean of column C	1.26		Mean of column C	1.26
Difference between means (B - A) ± SEM	13.35 ± 1.622		Difference between means (C - A) ± SEM	4.768 ± 1.206		Difference between means (C - B) ± SEM	-8.586 ± 1.953		Difference between means (B - A) ± SEM	-0.4821 ± 0.1800		Difference between means (C - A) ± SEM	-0.9532 ± 0.2870		Difference between means (C - B) ± SEM	-0.4711 ± 0.2234
95% confidence interval	9.914 to 16.79		95% confidence interval	2.211 to 7.324		95% confidence interval	-12.73 to -4.445		95% confidence interval	-0.8892 to -0.07492		95% confidence interval	-1.602 to -0.3039		95% confidence interval	-0.9688 to 0.02666
R squared (eta squared)	0.8089		R squared (eta squared)	0.4942		R squared (eta squared)	0.547		R squared (eta squared)	0.4435		R squared (eta squared)	0.5507		R squared (eta squared)	0.3078
F test to compare variances			F test to compare variances			F test to compare variances			F test to compare variances			F test to compare variances			F test to compare variances
F, DFn, Dfd	18.37, 8, 8		F, DFn, Dfd	9.697, 8, 8		F, DFn, Dfd	1.894, 8, 8		F, DFn, Dfd	6.101, 4, 5		F, DFn, Dfd	1.651, 5, 4		F, DFn, Dfd	10.07, 5, 5
P value	0.0004		P value	0.0042		P value	0.3852		P value	0.0733		P value	0.6475		P value	0.0241
P value summary	***		P value summary	**		P value summary	ns		P value summary	ns		P value summary	ns		P value summary	*
Significantly different (P < 0.05)?	Yes		Significantly different (P < 0.05)?	Yes		Significantly different (P < 0.05)?	No		Significantly different (P < 0.05)?	No		Significantly different (P < 0.05)?	No		Significantly different (P < 0.05)?	Yes
Data analyzed			Data analyzed			Data analyzed			Data analyzed			Data analyzed			Data analyzed
Sample size, column A	9		Sample size, column A	9		Sample size, column B	9		Sample size, column A	5		Sample size, column A	5		Sample size, column B	6
Sample size, column B	9		Sample size, column C	9		Sample size, column C	9		Sample size, column B	6		Sample size, column C	6		Sample size, column C	6

## Sheet: Fig7
Fig 7b
CD5lo	Ly6C-	Ly6C+
9.31	13.3	18.6
9.27	13.4	16
11.6	12.8	16.5
Table Analyzed	Cleaved caspase-3		Table Analyzed	Cleaved caspase-3		Table Analyzed	Cleaved caspase-3
Column B	Ly6C-		Column C	Ly6C+		Column C	Ly6C+
vs.	vs.		vs.	vs.		vs.	vs.
Column A	CD5lo		Column A	CD5lo		Column B	Ly6C-
Unpaired t test			Unpaired t test			Unpaired t test
P value	0.0172		P value	0.0033		P value	0.0091
P value summary	*		P value summary	**		P value summary	**
Significantly different (P < 0.05)?	Yes		Significantly different (P < 0.05)?	Yes		Significantly different (P < 0.05)?	Yes
One- or two-tailed P value?	Two-tailed		One- or two-tailed P value?	Two-tailed		One- or two-tailed P value?	Two-tailed
t, df	t=3.922, df=4		t, df	t=6.294, df=4		t, df	t=4.728, df=4
How big is the difference?			How big is the difference?			How big is the difference?
Mean of column A	10.06		Mean of column A	10.06		Mean of column B	13.17
Mean of column B	13.17		Mean of column C	17.03		Mean of column C	17.03
Difference between means (B - A) ± SEM	3.107 ± 0.7921		Difference between means (C - A) ± SEM	6.973 ± 1.108		Difference between means (C - B) ± SEM	3.867 ± 0.8179
95% confidence interval	0.9073 to 5.306		95% confidence interval	3.897 to 10.05		95% confidence interval	1.596 to 6.137
R squared (eta squared)	0.7936		R squared (eta squared)	0.9083		R squared (eta squared)	0.8482
F test to compare variances			F test to compare variances			F test to compare variances
F, DFn, Dfd	17.22, 2, 2		F, DFn, Dfd	1.070, 2, 2		F, DFn, Dfd	18.42, 2, 2
P value	0.1098		P value	0.9663		P value	0.103
P value summary	ns		P value summary	ns		P value summary	ns
Significantly different (P < 0.05)?	No		Significantly different (P < 0.05)?	No		Significantly different (P < 0.05)?	No
Data analyzed			Data analyzed			Data analyzed
Sample size, column A	3		Sample size, column A	3		Sample size, column B	3
Sample size, column B	3		Sample size, column C	3		Sample size, column C	3
Fig 7c
IL-2									IFN-g
CD5lo	Ly6C-	Ly6C+							CD5lo	Ly6C-	Ly6C+
15.1	7.1	9.07							88.9	80.9	80.6
9.81	6.77	6.34							76.2	87.6	80.7
15.8	8.73	7.33							85.5	84.4	76.1
11.8	6.33	4.31							83.7	82.8	59
6.98	7.09	8.07							84.6	81.5	83.7
19.3	12	6.18							85.1	82.9	79.7
Table Analyzed	IL-2+ %		Table Analyzed	IL-2+ %		Table Analyzed	IL-2+ %		Table Analyzed	IFN-g+ %		Table Analyzed	IFN-g+ %		Table Analyzed	IFN-g+ %
Column B	Ly6C-		Column C	Ly6C+		Column C	Ly6C+		Column B	Ly6C-		Column C	Ly6C+		Column C	Ly6C+
vs.	vs.		vs.	vs.		vs.	vs.		vs.	vs.		vs.	vs.		vs.	vs.
Column A	CD5lo		Column A	CD5lo		Column B	Ly6C-		Column A	CD5lo		Column A	CD5lo		Column B	Ly6C-
Unpaired t test			Unpaired t test			Unpaired t test			Unpaired t test			Unpaired t test			Unpaired t test
P value	0.0293		P value	0.0093		P value	0.3324		P value	0.7497		P value	0.0988		P value	0.1071
P value summary	*		P value summary	**		P value summary	ns		P value summary	ns		P value summary	ns		P value summary	ns
Significantly different (P < 0.05)?	Yes		Significantly different (P < 0.05)?	Yes		Significantly different (P < 0.05)?	No		Significantly different (P < 0.05)?	No		Significantly different (P < 0.05)?	No		Significantly different (P < 0.05)?	No
One- or two-tailed P value?	Two-tailed		One- or two-tailed P value?	Two-tailed		One- or two-tailed P value?	Two-tailed		One- or two-tailed P value?	Two-tailed		One- or two-tailed P value?	Two-tailed		One- or two-tailed P value?	Two-tailed
t, df	t=2.541, df=10		t, df	t=3.212, df=10		t, df	t=1.019, df=10		t, df	t=0.3279, df=10		t, df	t=1.820, df=10		t, df	t=1.770, df=10
How big is the difference?			How big is the difference?			How big is the difference?			How big is the difference?			How big is the difference?			How big is the difference?
Mean of column A	13.13		Mean of column A	13.13		Mean of column B	8.003		Mean of column A	84		Mean of column A	84		Mean of column B	83.35
Mean of column B	8.003		Mean of column C	6.883		Mean of column C	6.883		Mean of column B	83.35		Mean of column C	76.63		Mean of column C	76.63
Difference between means (B - A) ± SEM	-5.128 ± 2.018		Difference between means (C - A) ± SEM	-6.248 ± 1.945		Difference between means (C - B) ± SEM	-1.120 ± 1.100		Difference between means (B - A) ± SEM	-0.6500 ± 1.982		Difference between means (C - A) ± SEM	-7.367 ± 4.048		Difference between means (C - B) ± SEM	-6.717 ± 3.794
95% confidence interval	-9.625 to -0.6320		95% confidence interval	-10.58 to -1.915		95% confidence interval	-3.570 to 1.330		95% confidence interval	-5.066 to 3.766		95% confidence interval	-16.39 to 1.653		95% confidence interval	-15.17 to 1.738
R squared (eta squared)	0.3924		R squared (eta squared)	0.5079		R squared (eta squared)	0.09399		R squared (eta squared)	0.01064		R squared (eta squared)	0.2488		R squared (eta squared)	0.2386
F test to compare variances			F test to compare variances			F test to compare variances			F test to compare variances			F test to compare variances			F test to compare variances
F, DFn, Dfd	4.436, 5, 5		F, DFn, Dfd	7.223, 5, 5		F, DFn, Dfd	1.628, 5, 5		F, DFn, Dfd	3.051, 5, 5		F, DFn, Dfd	4.538, 5, 5		F, DFn, Dfd	13.85, 5, 5
P value	0.1278		P value	0.0489		P value	0.6057		P value	0.2463		P value	0.1224		P value	0.0119
P value summary	ns		P value summary	*		P value summary	ns		P value summary	ns		P value summary	ns		P value summary	*
Significantly different (P < 0.05)?	No		Significantly different (P < 0.05)?	Yes		Significantly different (P < 0.05)?	No		Significantly different (P < 0.05)?	No		Significantly different (P < 0.05)?	No		Significantly different (P < 0.05)?	Yes
Data analyzed			Data analyzed			Data analyzed			Data analyzed			Data analyzed			Data analyzed
Sample size, column A	6		Sample size, column A	6		Sample size, column B	6		Sample size, column A	6		Sample size, column A	6		Sample size, column B	6
Sample size, column B	6		Sample size, column C	6		Sample size, column C	6		Sample size, column B	6		Sample size, column C	6		Sample size, column C	6
Fig 7d
OCR (SRC)									ECAR (GR)									Max OCR/Max ECAR
CD5lo	Ly6C-	Ly6c+							CD5lo	Ly6C-	Ly6c+							CD5lo	Ly6C-	Ly6c+
148.364	147.268	82.6141							0.76574	7.76123	6.17704							12.4167	10.1084	8.03735
198.834	138.126	64.7689							2.2018	8.8503	5.43994							15.2813	10.0772	8.57429
174.612	158.385	95.2051							2.31782	8.17478	6.21788							13.843	10.8543	8.73766
179.09	110.304	88.3215							5.09983	6.67237	8.07943							14.262	8.87682	8.88875
188.186	102.352	84.8687							2.69752	7.15639	8.6629							14.6082	8.43681	8.33733
									2.8976	6.86095	8.24005
Table Analyzed	SRC		Table Analyzed	SRC		Table Analyzed	SRC		Table Analyzed	GR		Table Analyzed	GR		Table Analyzed	GR		Table Analyzed	OCR/ECAR		Table Analyzed	OCR/ECAR		Table Analyzed	OCR/ECAR
Column B	Ly6C-		Column C	Ly6c+		Column C	Ly6c+		Column B	Ly6C-		Column C	Ly6c+		Column C	Ly6c+		Column B	Ly6C-		Column C	Ly6c+		Column C	Ly6c+
vs.	vs.		vs.	vs.		vs.	vs.		vs.	vs.		vs.	vs.		vs.	vs.		vs.	vs.		vs.	vs.		vs.	vs.
Column A	CD5lo		Column A	CD5lo		Column B	Ly6C-		Column A	CD5lo		Column A	CD5lo		Column B	Ly6C-		Column A	CD5lo		Column A	CD5lo		Column B	Ly6C-
Unpaired t test			Unpaired t test			Unpaired t test			Unpaired t test			Unpaired t test			Unpaired t test			Unpaired t test			Unpaired t test			Unpaired t test
P value	0.0093		P value	<0.0001		P value	0.0037		P value	<0.0001		P value	0.0002		P value	0.5097		P value	0.0001		P value	<0.0001		P value	0.0271
P value summary	**		P value summary	****		P value summary	**		P value summary	****		P value summary	***		P value summary	ns		P value summary	***		P value summary	****		P value summary	*
Significantly different (P < 0.05)?	Yes		Significantly different (P < 0.05)?	Yes		Significantly different (P < 0.05)?	Yes		Significantly different (P < 0.05)?	Yes		Significantly different (P < 0.05)?	Yes		Significantly different (P < 0.05)?	No		Significantly different (P < 0.05)?	Yes		Significantly different (P < 0.05)?	Yes		Significantly different (P < 0.05)?	No
One- or two-tailed P value?	Two-tailed		One- or two-tailed P value?	Two-tailed		One- or two-tailed P value?	Two-tailed		One- or two-tailed P value?	Two-tailed		One- or two-tailed P value?	Two-tailed		One- or two-tailed P value?	Two-tailed		One- or two-tailed P value?	Two-tailed		One- or two-tailed P value?	Two-tailed		One- or two-tailed P value?	Two-tailed
t, df	t=3.401, df=8		t, df	t=9.607, df=8		t, df	t=4.048, df=8		t, df	t=7.343, df=10		t, df	t=5.620, df=10		t, df	t=0.6838, df=10		t, df	t=6.772, df=8		t, df	t=10.79, df=8		t, df	t=2.699, df=8
How big is the difference?			How big is the difference?			How big is the difference?			How big is the difference?			How big is the difference?			How big is the difference?			How big is the difference?			How big is the difference?			How big is the difference?
Mean of column A	177.8		Mean of column A	177.8		Mean of column B	131.3		Mean of column A	2.663		Mean of column A	2.663		Mean of column B	7.579		Mean of column A	14.08		Mean of column A	14.08		Mean of column B	9.671
Mean of column B	131.3		Mean of column C	83.16		Mean of column C	83.16		Mean of column B	7.579		Mean of column C	7.136		Mean of column C	7.136		Mean of column B	9.671		Mean of column C	8.315		Mean of column C	8.315
Difference between means (B - A) ± SEM	-46.53 ± 13.68		Difference between means (C - A) ± SEM	-94.66 ± 9.853		Difference between means (C - B) ± SEM	-48.13 ± 11.89		Difference between means (B - A) ± SEM	4.916 ± 0.6695		Difference between means (C - A) ± SEM	4.473 ± 0.7959		Difference between means (C - B) ± SEM	-0.4431 ± 0.6481		Difference between means (B - A) ± SEM	-4.412 ± 0.651		Difference between means (C - A) ± SEM	-5.767 ± 0.534		Difference between means (C - B) ± SEM	-1.356 ± 0.502
95% confidence interval	-78.08 to -14.99		95% confidence interval	-117.4 to -71.94		95% confidence interval	-75.55 to -20.71		95% confidence interval	3.424 to 6.408		95% confidence interval	2.699 to 6.246		95% confidence interval	-1.887 to 1.001		95% confidence interval	-5.915 to -2.90		95% confidence interval	-6.999 to -4.53		95% confidence interval	-2.514 to -0.19
R squared (eta squared)	0.5912		R squared (eta squared)	0.9202		R squared (eta squared)	0.672		R squared (eta squared)	0.8435		R squared (eta squared)	0.7595		R squared (eta squared)	0.04466		R squared (eta squared)	0.8515		R squared (eta squared)	0.9357		R squared (eta squared)	0.4766
F test to compare variances			F test to compare variances			F test to compare variances			F test to compare variances			F test to compare variances			F test to compare variances			F test to compare variances			F test to compare variances			F test to compare variances
F, DFn, Dfd	1.620, 4, 4		F, DFn, Dfd	2.784, 4, 4		F, DFn, Dfd	4.509, 4, 4		F, DFn, Dfd	2.819, 5, 5		F, DFn, Dfd	1.093, 5, 5		F, DFn, Dfd	2.579, 5, 5		F, DFn, Dfd	1.171, 4, 4		F, DFn, Dfd	4.037, 4, 4		F, DFn, Dfd	3.448, 4, 4
P value	0.6518		P value	0.3452		P value	0.1738		P value	0.2798		P value	0.9245		P value	0.3217		P value	0.8823		P value	0.2052		P value	0.2578
P value summary	ns		P value summary	ns		P value summary	ns		P value summary	ns		P value summary	ns		P value summary	ns		P value summary	ns		P value summary	ns		P value summary	ns
Significantly different (P < 0.05)?	No		Significantly different (P < 0.05)?	No		Significantly different (P < 0.05)?	No		Significantly different (P < 0.05)?	No		Significantly different (P < 0.05)?	No		Significantly different (P < 0.05)?	No		Significantly different (P < 0.05)?	No		Significantly different (P < 0.05)?	No		Significantly different (P < 0.05)?	No
Data analyzed			Data analyzed			Data analyzed			Data analyzed			Data analyzed			Data analyzed			Data analyzed			Data analyzed			Data analyzed
Sample size, column A	5		Sample size, column A	5		Sample size, column B	5		Sample size, column A	6		Sample size, column A	6		Sample size, column B	6		Sample size, column A	5		Sample size, column A	5		Sample size, column B	5
Sample size, column B	5		Sample size, column C	5		Sample size, column C	5		Sample size, column B	6		Sample size, column C	6		Sample size, column C	6		Sample size, column B	5		Sample size, column C	5		Sample size, column C	5
Fig 7f
% of P1 donor subsets														Fold change
	Cont Ab						aIFNAR							CD5lo	Ly6C+
CD5lo	2.04	1.07	1.13	2.06	1.42	1.4	1.65	1.56	1.14	1.44	1.03	1.36		0.806	0.4
Ly6C+	2.6	1.96	2.62	2.24	2.44	3.05	1.04	1.35	2.21	1.61	1.49	1.65		1.44159	0.687619
														1	0.832661
														0.690702	0.718
														0.718095	0.602473
														0.964758	0.534392
Table Analyzed	Statistics		Table Analyzed	Statistics										Table Analyzed	Donor recovery ratio
Column B	CD5lo (aIFNAR)		Column B	Ly6C+ (aIFNAR)										Column B	Ly6C+
vs.	vs.		vs.	vs.										vs.	vs.
Column A	CD5lo (Cont Ab)		Column A	Ly6C+ (Cont Ab)										Column A	CD5lo
Unpaired t test			Unpaired t test											Unpaired t test
P value	0.4568		P value	0.0017										P value	0.0384
P value summary	ns		P value summary	**										P value summary	*
Significantly different (P < 0.05)?	No		Significantly different (P < 0.05)?	Yes										Significantly different (P < 0.05)?	Yes
One- or two-tailed P value?	Two-tailed		One- or two-tailed P value?	Two-tailed										One- or two-tailed P value?	Two-tailed
t, df	t=0.7741, df=10		t, df	t=4.228, df=10										t, df	t=2.383, df=10
How big is the difference?			How big is the difference?											How big is the difference?
Mean of column A	1.52		Mean of column A	2.485										Mean of column A	0.9369
Mean of column B	1.363		Mean of column B	1.558										Mean of column B	0.6292
Difference between means (B - A) ± SEM	-0.1567 ± 0.2024		Difference between means (B - A) ± SEM	-0.9267 ± 0.2192										Difference between means (B - A) ± SEM	-0.3077 ± 0.1291
95% confidence interval	-0.6076 to 0.2943		95% confidence interval	-1.415 to -0.4384										95% confidence interval	-0.5953 to -0.02001
R squared (eta squared)	0.05654		R squared (eta squared)	0.6413										R squared (eta squared)	0.3622
F test to compare variances			F test to compare variances											F test to compare variances
F, DFn, Dfd	3.270, 5, 5		F, DFn, Dfd	1.093, 5, 5										F, DFn, Dfd	3.351, 5, 5
P value	0.2194		P value	0.9245										P value	0.2105
P value summary	ns		P value summary	ns										P value summary	ns
Significantly different (P < 0.05)?	No		Significantly different (P < 0.05)?	No										Significantly different (P < 0.05)?	No
Data analyzed			Data analyzed											Data analyzed
Sample size, column A	6		Sample size, column A	6										Sample size, column A	6
Sample size, column B	6		Sample size, column B	6										Sample size, column B	6
Fig 7g
SLEC																	MPEC
%														Fold change			%														Fold change
	Cont Ab						aIFNAR1							CD5lo	Ly6C+			Cont Ab						aIFNAR1							CD5lo	Ly6C+
CD5lo	81.4	64	72.1	66.9	74.3	68.3	85	61.8	71.5	72.3	74.6	60.3		1.04423	0.898803		CD5lo	3.3	5.26	4.27	4.28	4.55	5.21	3.67	4.17	3.17	4.54	3.61	5.71		1.11212	2.48936
Ly6C+	91.9	89.7	89.7	78.2	89.1	87.5	82.6	83.1	88.3	65.6	76.6	77.3		0.959259	0.926421		Ly6C+	0.47	1.34	1.17	2.23	0.42	1.25	1.17	2.41	1.32	2.92	1.77	3.01		0.792776	1.79851
														0.991678	0.984392																0.742389	1.12821
														1.08072	0.838875																1.06075	1.30942
														1.00404	0.859708																0.793407	4.21429
														0.88287	0.883429																1.09597	2.408
Table Analyzed	Statistics		Table Analyzed	Statistics										Table Analyzed	TE ratio		Table Analyzed	Statistics		Table Analyzed	Statistics										Table Analyzed	MP ratio
Column B	CD5lo (aIFNAR)		Column B	Ly6C+ (aIFNAR)										Column B	Ly6C+		Column B	CD5lo (aIFNAR)		Column B	Ly6C+ (aIFNAR)										Column B	Ly6C+
vs.	vs.		vs.	vs.										vs.	vs.		vs.	vs.		vs.	vs.										vs.	vs.
Column A	CD5lo (Cont Ab)		Column A	Ly6C+ (Cont Ab)										Column A	CD5lo		Column A	CD5lo (Cont Ab)		Column A	Ly6C+ (Cont Ab)										Column A	CD5lo
Unpaired t test			Unpaired t test											Unpaired t test			Unpaired t test			Unpaired t test											Unpaired t test
P value	0.9566		P value	0.0416										P value	0.0221		P value	0.4964		P value	0.0482										P value	0.0191
P value summary	ns		P value summary	*										P value summary	*		P value summary	ns		P value summary	*										P value summary	*
Significantly different (P < 0.05)?	No		Significantly different (P < 0.05)?	Yes										Significantly different (P < 0.05)?	Yes		Significantly different (P < 0.05)?	No		Significantly different (P < 0.05)?	Yes										Significantly different (P < 0.05)?	Yes
One- or two-tailed P value?	Two-tailed		One- or two-tailed P value?	Two-tailed										One- or two-tailed P value?	Two-tailed		One- or two-tailed P value?	Two-tailed		One- or two-tailed P value?	Two-tailed										One- or two-tailed P value?	Two-tailed
t, df	t=0.05575, df=10		t, df	t=2.337, df=10										t, df	t=2.705, df=10		t, df	t=0.7058, df=10		t, df	t=2.250, df=10										t, df	t=2.789, df=10
How big is the difference?			How big is the difference?											How big is the difference?			How big is the difference?			How big is the difference?											How big is the difference?
Mean of column A	71.17		Mean of column A	87.68										Mean of column A	0.9938		Mean of column A	4.478		Mean of column A	1.147										Mean of column A	0.9329
Mean of column B	70.92		Mean of column B	78.92										Mean of column B	0.8986		Mean of column B	4.145		Mean of column B	2.1										Mean of column B	2.225
Difference between means (B - A) ± SEM	-0.2500 ± 4.484		Difference between means (B - A) ± SEM	-8.767 ± 3.752										Difference between means (B - A) ± SEM	-0.09519 ± 0.03519		Difference between means (B - A) ± SEM	-0.3333 ± 0.4723		Difference between means (B - A) ± SEM	0.9533 ± 0.4238										Difference between means (B - A) ± SEM	1.292 ± 0.4631
95% confidence interval	-10.24 to 9.741		95% confidence interval	-17.13 to -0.4068										95% confidence interval	-0.1736 to -0.01679		95% confidence interval	-1.386 to 0.7189		95% confidence interval	0.009158 to 1.898										95% confidence interval	0.2598 to 2.324
R squared (eta squared)	0.0003108		R squared (eta squared)	0.3531										R squared (eta squared)	0.4226		R squared (eta squared)	0.04745		R squared (eta squared)	0.3361										R squared (eta squared)	0.4376
F test to compare variances			F test to compare variances											F test to compare variances			F test to compare variances			F test to compare variances											F test to compare variances
F, DFn, Dfd	2.122, 5, 5		F, DFn, Dfd	2.582, 5, 5										F, DFn, Dfd	1.763, 5, 5		F, DFn, Dfd	1.551, 5, 5		F, DFn, Dfd	1.440, 5, 5										F, DFn, Dfd	41.77, 5, 5
P value	0.4285		P value	0.3211										P value	0.5488		P value	0.6417		P value	0.699										P value	0.0009
P value summary	ns		P value summary	ns										P value summary	ns		P value summary	ns		P value summary	ns										P value summary	***
Significantly different (P < 0.05)?	No		Significantly different (P < 0.05)?	No										Significantly different (P < 0.05)?	No		Significantly different (P < 0.05)?	No		Significantly different (P < 0.05)?	No										Significantly different (P < 0.05)?	Yes
Data analyzed			Data analyzed											Data analyzed			Data analyzed			Data analyzed											Data analyzed
Sample size, column A	6		Sample size, column A	6										Sample size, column A	6		Sample size, column A	6		Sample size, column A	6										Sample size, column A	6
Sample size, column B	6		Sample size, column B	6										Sample size, column B	6		Sample size, column B	6		Sample size, column B	6										Sample size, column B	6

## Sheet: FigS1
Fig S1a
b2			b7			CD103			GITR			S1PR			CD24			CD27			CD38			CD45RA			CD45RB			CD62L			CD90			CD98			CD122			CD123			CD124			CD126
CD5lo	CD5hi		CD5lo	CD5hi		CD5lo	CD5hi		CD5lo	CD5hi		CD5lo	CD5hi		CD5lo	CD5hi		CD5lo	CD5hi		CD5lo	CD5hi		CD5lo	CD5hi		CD5lo	CD5hi		CD5lo	CD5hi		CD5lo	CD5hi		CD5lo	CD5hi		CD5lo	CD5hi		CD5lo	CD5hi		CD5lo	CD5hi		CD5lo	CD5hi
1277	1410		2712	2166		1113	902		295	368		25.5	36.7		174	211		832	817		163	220		84.7	169		4361	5938		3282	4637		29542	20608		461	564		95.7	146		25.7	31.3		254	325		127	146
1020	1319		2555	2317		1183	861		300	377		23.9	32.5		106	132		994	1032		166	197		67.4	112		6271	8192		2416	2998		12856	11717		409	487		96.9	140		25	38		242	317		105	130
1226	1395		2459	1958		1303	1000		303	384		28.8	35.6		149	183		964	1051		153	209		70.6	131		5636	8169		3011	4152		12682	12048		441	526		88.7	133		27.7	33.6		258	338		113	139
1136	1450		2905	2261		1393	1029		284	372		25.6	31.6		127	183		1049	1047		148	202		78.8	139		8493	12593		2937	4162		22478	16984		360	453		83.4	138					235	312
1349	1493		2815	2237		1449	1001		280	342		28.9	34.2		202	228		1049	1088		147	206		119	208		7909	10911		3433	4667		28474	20314		427	523		95.8	149					217	289
1301	1491		2697	2081		1449	985		313	371		22.5	32.5		156	177		977	1064		161	223		85.1	163		9685	12062		3185	4529		27562	18895		428	544		95.6	152					249	312
1350	1543		2898	2088		1488	1078		269	333		24.8	32.3		168	200		1050	1041		168	214		103	190		7803	10968		3555	4988		26879	19248		464	532		109	166					251	319
Table Analyzed	b2		Table Analyzed	b7		Table Analyzed	cd103		Table Analyzed	GITR		Table Analyzed	S1PR		Table Analyzed	cd24		Table Analyzed	cd27		Table Analyzed	cd38		Table Analyzed	cd45ra		Table Analyzed	cd45ra		Table Analyzed	cd62l		Table Analyzed	cd90		Table Analyzed	cd98		Table Analyzed	cd122		Table Analyzed	cd123		Table Analyzed	cd124		Table Analyzed	cd126
Column B	CD5hi		Column B	CD5hi		Column B	CD5hi		Column B	CD5hi		Column B	CD5hi		Column B	CD5hi		Column B	CD5hi		Column B	CD5hi		Column B	CD5hi		Column B	CD5hi		Column B	CD5hi		Column B	CD5hi		Column B	CD5hi		Column B	CD5hi		Column B	CD5hi		Column B	CD5hi		Column B	CD5hi
vs.	vs.		vs.	vs.		vs.	vs.		vs.	vs.		vs.	vs.		vs.	vs.		vs.	vs.		vs.	vs.		vs.	vs.		vs.	vs.		vs.	vs.		vs.	vs.		vs.	vs.		vs.	vs.		vs.	vs.		vs.	vs.		vs.	vs.
Column A	CD5lo		Column A	CD5lo		Column A	CD5lo		Column A	CD5lo		Column A	CD5lo		Column A	CD5lo		Column A	CD5lo		Column A	CD5lo		Column A	CD5lo		Column A	CD5lo		Column A	CD5lo		Column A	CD5lo		Column A	CD5lo		Column A	CD5lo		Column A	CD5lo		Column A	CD5lo		Column A	CD5lo
Unpaired t test			Unpaired t test			Unpaired t test			Unpaired t test			Unpaired t test			Unpaired t test			Unpaired t test			Unpaired t test			Unpaired t test			Unpaired t test			Unpaired t test			Unpaired t test			Unpaired t test			Unpaired t test			Unpaired t test			Unpaired t test			Unpaired t test
P value	0.0024		P value	<0.0001		P value	<0.0001		P value	<0.0001		P value	<0.0001		P value	0.0687		P value	0.4921		P value	<0.0001		P value	0.0003		P value	0.0003		P value	0.0012		P value	0.0854		P value	0.0005		P value	<0.0001		P value	0.0184		P value	<0.0001		P value	0.0422
P value summary	**		P value summary	****		P value summary	****		P value summary	****		P value summary	****		P value summary	ns		P value summary	ns		P value summary	****		P value summary	***		P value summary	***		P value summary	**		P value summary	ns		P value summary	***		P value summary	****		P value summary	*		P value summary	****		P value summary	*
Significantly different (P < 0.05)?	Yes		Significantly different (P < 0.05)?	Yes		Significantly different (P < 0.05)?	Yes		Significantly different (P < 0.05)?	Yes		Significantly different (P < 0.05)?	Yes		Significantly different (P < 0.05)?	No		Significantly different (P < 0.05)?	No		Significantly different (P < 0.05)?	Yes		Significantly different (P < 0.05)?	Yes		Significantly different (P < 0.05)?	Yes		Significantly different (P < 0.05)?	Yes		Significantly different (P < 0.05)?	No		Significantly different (P < 0.05)?	Yes		Significantly different (P < 0.05)?	Yes		Significantly different (P < 0.05)?	Yes		Significantly different (P < 0.05)?	Yes		Significantly different (P < 0.05)?	Yes
One- or two-tailed P value?	Two-tailed		One- or two-tailed P value?	Two-tailed		One- or two-tailed P value?	Two-tailed		One- or two-tailed P value?	Two-tailed		One- or two-tailed P value?	Two-tailed		One- or two-tailed P value?	Two-tailed		One- or two-tailed P value?	Two-tailed		One- or two-tailed P value?	Two-tailed		One- or two-tailed P value?	Two-tailed		One- or two-tailed P value?	Two-tailed		One- or two-tailed P value?	Two-tailed		One- or two-tailed P value?	Two-tailed		One- or two-tailed P value?	Two-tailed		One- or two-tailed P value?	Two-tailed		One- or two-tailed P value?	Two-tailed		One- or two-tailed P value?	Two-tailed		One- or two-tailed P value?	Two-tailed
t, df	t=3.822, df=12		t, df	t=7.088, df=12		t, df	t=5.853, df=12		t, df	t=7.855, df=12		t, df	t=6.838, df=12		t, df	t=2.000, df=12		t, df	t=0.7087, df=12		t, df	t=10.80, df=12		t, df	t=4.946, df=12		t, df	t=4.946, df=12		t, df	t=4.194, df=12		t, df	t=1.875, df=12		t, df	t=4.707, df=12		t, df	t=10.07, df=12		t, df	t=3.842, df=4		t, df	t=9.333, df=12		t, df	t=2.945, df=4
How big is the difference?			How big is the difference?			How big is the difference?			How big is the difference?			How big is the difference?			How big is the difference?			How big is the difference?			How big is the difference?			How big is the difference?			How big is the difference?			How big is the difference?			How big is the difference?			How big is the difference?			How big is the difference?			How big is the difference?			How big is the difference?			How big is the difference?
Mean of column A	1237		Mean of column A	2720		Mean of column A	1340		Mean of column A	292		Mean of column A	25.71		Mean of column A	154.6		Mean of column A	987.9		Mean of column A	158		Mean of column A	86.94		Mean of column A	86.94		Mean of column A	3117		Mean of column A	22925		Mean of column A	427.1		Mean of column A	95.01		Mean of column A	26.13		Mean of column A	243.7		Mean of column A	115
Mean of column B	1443		Mean of column B	2158		Mean of column B	979.4		Mean of column B	363.9		Mean of column B	33.63		Mean of column B	187.7		Mean of column B	1020		Mean of column B	210.1		Mean of column B	158.9		Mean of column B	158.9		Mean of column B	4305		Mean of column B	17116		Mean of column B	518.4		Mean of column B	146.3		Mean of column B	34.3		Mean of column B	316		Mean of column B	138.3
Difference between means (B - A) ± SEM	206.0 ± 53.91		Difference between means (B - A) ± SEM	-561.9 ± 79.27		Difference between means (B - A) ± SEM	-360.3 ± 61.55		Difference between means (B - A) ± SEM	71.86 ± 9.148		Difference between means (B - A) ± SEM	7.914 ± 1.157		Difference between means (B - A) ± SEM	33.14 ± 16.58		Difference between means (B - A) ± SEM	32.14 ± 45.36		Difference between means (B - A) ± SEM	52.14 ± 4.828		Difference between means (B - A) ± SEM	71.91 ± 14.54		Difference between means (B - A) ± SEM	71.91 ± 14.54		Difference between means (B - A) ± SEM	1188 ± 283.2		Difference between means (B - A) ± SEM	-5808 ± 3098		Difference between means (B - A) ± SEM	91.29 ± 19.39		Difference between means (B - A) ± SEM	51.27 ± 5.091		Difference between means (B - A) ± SEM	8.167 ± 2.126		Difference between means (B - A) ± SEM	72.29 ± 7.745		Difference between means (B - A) ± SEM	23.33 ± 7.923
95% confidence interval	88.55 to 323.4		95% confidence interval	-734.6 to -389.1		95% confidence interval	-494.4 to -226.2		95% confidence interval	51.93 to 91.79		95% confidence interval	5.393 to 10.44		95% confidence interval	-2.972 to 69.26		95% confidence interval	-66.68 to 131.0		95% confidence interval	41.62 to 62.66		95% confidence interval	40.23 to 103.6		95% confidence interval	40.23 to 103.6		95% confidence interval	570.7 to 1805		95% confidence interval	-12559 to 942.4		95% confidence interval	49.03 to 133.5		95% confidence interval	40.18 to 62.36		95% confidence interval	2.265 to 14.07		95% confidence interval	55.41 to 89.16		95% confidence interval	1.335 to 45.33
R squared (eta squared)	0.5489		R squared (eta squared)	0.8072		R squared (eta squared)	0.7406		R squared (eta squared)	0.8372		R squared (eta squared)	0.7958		R squared (eta squared)	0.2499		R squared (eta squared)	0.04017		R squared (eta squared)	0.9067		R squared (eta squared)	0.6709		R squared (eta squared)	0.6709		R squared (eta squared)	0.5944		R squared (eta squared)	0.2265		R squared (eta squared)	0.6487		R squared (eta squared)	0.8942		R squared (eta squared)	0.7868		R squared (eta squared)	0.8789		R squared (eta squared)	0.6844
F test to compare variances			F test to compare variances			F test to compare variances			F test to compare variances			F test to compare variances			F test to compare variances			F test to compare variances			F test to compare variances			F test to compare variances			F test to compare variances			F test to compare variances			F test to compare variances			F test to compare variances			F test to compare variances			F test to compare variances			F test to compare variances			F test to compare variances
F, DFn, Dfd	2.630, 6, 6		F, DFn, Dfd	1.837, 6, 6		F, DFn, Dfd	3.806, 6, 6		F, DFn, Dfd	1.562, 6, 6		F, DFn, Dfd	1.549, 6, 6		F, DFn, Dfd	1.068, 6, 6		F, DFn, Dfd	1.377, 6, 6		F, DFn, Dfd	1.205, 6, 6		F, DFn, Dfd	3.420, 6, 6		F, DFn, Dfd	3.420, 6, 6		F, DFn, Dfd	2.923, 6, 6		F, DFn, Dfd	3.744, 6, 6		F, DFn, Dfd	1.096, 6, 6		F, DFn, Dfd	1.901, 6, 6		F, DFn, Dfd	5.903, 2, 2		F, DFn, Dfd	1.129, 6, 6		F, DFn, Dfd	1.927, 2, 2
P value	0.2644		P value	0.4781		P value	0.1286		P value	0.6018		P value	0.6086		P value	0.9383		P value	0.7079		P value	0.827		P value	0.1602		P value	0.1602		P value	0.2175		P value	0.1331		P value	0.9138		P value	0.4541		P value	0.2897		P value	0.8867		P value	0.6832
P value summary	ns		P value summary	ns		P value summary	ns		P value summary	ns		P value summary	ns		P value summary	ns		P value summary	ns		P value summary	ns		P value summary	ns		P value summary	ns		P value summary	ns		P value summary	ns		P value summary	ns		P value summary	ns		P value summary	ns		P value summary	ns		P value summary	ns
Significantly different (P < 0.05)?	No		Significantly different (P < 0.05)?	No		Significantly different (P < 0.05)?	No		Significantly different (P < 0.05)?	No		Significantly different (P < 0.05)?	No		Significantly different (P < 0.05)?	No		Significantly different (P < 0.05)?	No		Significantly different (P < 0.05)?	No		Significantly different (P < 0.05)?	No		Significantly different (P < 0.05)?	No		Significantly different (P < 0.05)?	No		Significantly different (P < 0.05)?	No		Significantly different (P < 0.05)?	No		Significantly different (P < 0.05)?	No		Significantly different (P < 0.05)?	No		Significantly different (P < 0.05)?	No		Significantly different (P < 0.05)?	No
Data analyzed			Data analyzed			Data analyzed			Data analyzed			Data analyzed			Data analyzed			Data analyzed			Data analyzed			Data analyzed			Data analyzed			Data analyzed			Data analyzed			Data analyzed			Data analyzed			Data analyzed			Data analyzed			Data analyzed
Sample size, column A	7		Sample size, column A	7		Sample size, column A	7		Sample size, column A	7		Sample size, column A	7		Sample size, column A	7		Sample size, column A	7		Sample size, column A	7		Sample size, column A	7		Sample size, column A	7		Sample size, column A	7		Sample size, column A	7		Sample size, column A	7		Sample size, column A	7		Sample size, column A	3		Sample size, column A	7		Sample size, column A	3
Sample size, column B	7		Sample size, column B	7		Sample size, column B	7		Sample size, column B	7		Sample size, column B	7		Sample size, column B	7		Sample size, column B	7		Sample size, column B	7		Sample size, column B	7		Sample size, column B	7		Sample size, column B	7		Sample size, column B	7		Sample size, column B	7		Sample size, column B	7		Sample size, column B	3		Sample size, column B	7		Sample size, column B	3
Fig S1b
CD44					CD122					Ly6C					CD5lo	CD5hiLy6C-	CD5hiLy6C+	MP
CD5lo	CD5hiLy6C-	CD5hiLy6C+	MP		CD5lo	CD5hiLy6C-	CD5hiLy6C+	MP		CD5lo	CD5hiLy6C-	CD5hiLy6C+	MP		42.4	49.6	127	1029
246	359	464	4541		344	425	520	1644		110	181	13505	15492		43.6	49.6	144	1142
247	381	482	4765		323	414	507	1731		104	181	13089	16242		38.9	44	118	1279
251	382	478	4745		357	446	548	1755		110	179	13375	17380
Table Analyzed	CD44				Table Analyzed	CD122				Table Analyzed	Ly6C				Table Analyzed	CD183
Column D	MP				Column D	MP				Column D	MP				Column D	MP
vs.	vs.				vs.	vs.				vs.	vs.				vs.	vs.
Column C	CD5hiLy6C+				Column C	CD5hiLy6C+				Column C	CD5hiLy6C+				Column C	CD5hiLy6C+
Unpaired t test					Unpaired t test					Unpaired t test					Unpaired t test
P value	<0.0001				P value	<0.0001				P value	0.0056				P value	0.0001
P value summary	****				P value summary	****				P value summary	**				P value summary	***
Significantly different (P < 0.05)?	Yes				Significantly different (P < 0.05)?	Yes				Significantly different (P < 0.05)?	Yes				Significantly different (P < 0.05)?	Yes
One- or two-tailed P value?	Two-tailed				One- or two-tailed P value?	Two-tailed				One- or two-tailed P value?	Two-tailed				One- or two-tailed P value?	Two-tailed
t, df	t=58.64, df=4				t, df	t=33.08, df=4				t, df	t=5.420, df=4				t, df	t=14.04, df=4
How big is the difference?					How big is the difference?					How big is the difference?					How big is the difference?
Mean of column C	474.7				Mean of column C	525				Mean of column C	13323				Mean of column C	129.7
Mean of column D	4684				Mean of column D	1710				Mean of column D	16371				Mean of column D	1150
Difference between means (D - C) ± SEM	4209 ± 71.77				Difference between means (D - C) ± SEM	1185 ± 35.82				Difference between means (D - C) ± SEM	3048 ± 562.4				Difference between means (D - C) ± SEM	1020 ± 72.68
95% confidence interval	4010 to 4408				95% confidence interval	1086 to 1284				95% confidence interval	1487 to 4610				95% confidence interval	818.5 to 1222
R squared (eta squared)	0.9988				R squared (eta squared)	0.9964				R squared (eta squared)	0.8802				R squared (eta squared)	0.9801
F test to compare variances					F test to compare variances					F test to compare variances					F test to compare variances
F, DFn, Dfd	172.0, 2, 2				F, DFn, Dfd	7.770, 2, 2				F, DFn, Dfd	19.95, 2, 2				F, DFn, Dfd	89.90, 2, 2
P value	0.0116				P value	0.2281				P value	0.0955				P value	0.022
P value summary	*				P value summary	ns				P value summary	ns				P value summary	*
Significantly different (P < 0.05)?	Yes				Significantly different (P < 0.05)?	No				Significantly different (P < 0.05)?	No				Significantly different (P < 0.05)?	Yes
Data analyzed					Data analyzed					Data analyzed					Data analyzed
Sample size, column C	3				Sample size, column C	3				Sample size, column C	3				Sample size, column C	3
Sample size, column D	3				Sample size, column D	3				Sample size, column D	3				Sample size, column D	3
Fig S1d
% of IFN-g+					MFI
CD5lo	Ly6C-	Ly6C+	MP		CD5lo	Ly6C-	Ly6C+	MP
7.61	17.9	36.2	78.1		675	1032	1170	4224
8.61	19.3	39.3	74.9		796	835	1083	4640
7.22	20	38.3	68.4		578	809	893	4363
6.69	17.6	29.8	85.8		674	874	1046	4457
6.98	14.4	27.4	77.7		617	757	944	4128
4.46	19.1	32.5	78.8		669	752	833	4075
Table Analyzed	SPL_IFN-g				Table Analyzed	SPL_IFN-g MFI
Column D	MP				Column D	MP
vs.	vs.				vs.	vs.
Column C	Ly6C+				Column C	Ly6C+
Unpaired t test					Unpaired t test
P value	<0.0001				P value	<0.0001
P value summary	****				P value summary	****
Significantly different (P < 0.05)?	Yes				Significantly different (P < 0.05)?	Yes
One- or two-tailed P value?	Two-tailed				One- or two-tailed P value?	Two-tailed
t, df	t=14.32, df=10				t, df	t=32.70, df=10
How big is the difference?					How big is the difference?
Mean of column C	33.92				Mean of column C	994.8
Mean of column D	77.28				Mean of column D	4315
Difference between means (D - C) ± SEM	43.37 ± 3.028				Difference between means (D - C) ± SEM	3320 ± 101.5
95% confidence interval	36.62 to 50.11				95% confidence interval	3093 to 3546
R squared (eta squared)	0.9535				R squared (eta squared)	0.9907
F test to compare variances					F test to compare variances
F, DFn, Dfd	1.396, 5, 5				F, DFn, Dfd	2.854, 5, 5
P value	0.7234				P value	0.2745
P value summary	ns				P value summary	ns
Significantly different (P < 0.05)?	No				Significantly different (P < 0.05)?	No
Data analyzed					Data analyzed
Sample size, column C	6				Sample size, column C	6
Sample size, column D	6				Sample size, column D	6
Fig S1e
CD24hi	CD24loCD5lo	CD24loCD5hi
70.01	1.25	11.32
68.55	1.23	9.23
68.3	1.24	10.71
Table Analyzed	CD103- in thymus		Table Analyzed	CD103- in thymus		Table Analyzed	CD103- in thymus
Column B	CD24loCD5lo		Column C	CD24loCD5hi		Column C	CD24loCD5hi
vs.	vs.		vs.	vs.		vs.	vs.
Column A	CD24hi		Column A	CD24hi		Column B	CD24loCD5lo
Unpaired t test			Unpaired t test			Unpaired t test
P value	<0.0001		P value	<0.0001		P value	0.0001
P value summary	****		P value summary	****		P value summary	***
Significantly different (P < 0.05)?	Yes		Significantly different (P < 0.05)?	Yes		Significantly different (P < 0.05)?	Yes
One- or two-tailed P value?	Two-tailed		One- or two-tailed P value?	Two-tailed		One- or two-tailed P value?	Two-tailed
t, df	t=127.0, df=4		t, df	t=71.54, df=4		t, df	t=14.79, df=4
How big is the difference?			How big is the difference?			How big is the difference?
Mean of column A	68.95		Mean of column A	68.95		Mean of column B	1.24
Mean of column B	1.24		Mean of column C	10.42		Mean of column C	10.42
Difference between means (B - A) ± SEM	-67.71 ± 0.5333		Difference between means (C - A) ± SEM	-58.53 ± 0.8182		Difference between means (C - B) ± SEM	9.180 ± 0.6205
95% confidence interval	-69.19 to -66.23		95% confidence interval	-60.80 to -56.26		95% confidence interval	7.457 to 10.90
R squared (eta squared)	0.9998		R squared (eta squared)	0.9992		R squared (eta squared)	0.9821
F test to compare variances			F test to compare variances			F test to compare variances
F, DFn, Dfd	8530, 2, 2		F, DFn, Dfd	1.354, 2, 2		F, DFn, Dfd	11551, 2, 2
P value	0.0002		P value	0.8496		P value	0.0002
P value summary	***		P value summary	ns		P value summary	***
Significantly different (P < 0.05)?	Yes		Significantly different (P < 0.05)?	No		Significantly different (P < 0.05)?	Yes
Data analyzed			Data analyzed			Data analyzed
Sample size, column A	3		Sample size, column A	3		Sample size, column B	3
Sample size, column B	3		Sample size, column C	3		Sample size, column C	3
Fig S1f
% of CD183+											# of CD183+
	Spleen			Thymus								Spleen			Thymus
1	38.7	35.3	35.3	1.42	0.94	0.71					1	0.0086	0.00436	0.00613	0.272934	0.369043	0.327603
3	22.8	16.8	18.9	2.09	1.15	1.49					3	0.03455	0.02495	0.03373	0.00139	0.00069	0.00056
5	12.5	17	16.4	1.65	1.74	1.11					5	0.03916	0.04495	0.04262	0.00681	0.00325	0.00538
7	21.9	16	24.3	3.19	1.84	2.9					7	0.15424	0.23034	0.15826	0.01057	0.00876	0.00731
>40	6.57	6.98	7.59	1.09	1.46	1.23					>40	3.13806	3.88677	3.31936	0.04409	0.02181	0.03482
Table Analyzed	CD183 % SPL vs THY										Table Analyzed	CD183 Absolulte # SPL vs THY
Column A	Spleen										Column A	Spleen
vs.	vs.										vs.	vs.
Column B	Thymus										Column B	Thymus
Test details											Test details
Test name	Unpaired t test										Test name	Unpaired t test
Variance assumption	Individual variance for each row										Variance assumption	Individual variance for each row
Multiple comparisons	False Discovery Rate (FDR)										Multiple comparisons	False Discovery Rate (FDR)
Method	Original FDR method (Benjamini and Hochberg)										Method	Original FDR method (Benjamini and Hochberg)
Desired FDR (Q)	1.00%										Desired FDR (Q)	1.00%
Number of tests performed	5										Number of tests performed	5
Number of rows omitted	0										Number of rows omitted	0
	Discovery?	P value	Mean of Spleen	Mean of Thymus	Difference	SE of difference	t ratio	df	q value			Discovery?	P value	Mean of Spleen	Mean of Thymus	Difference	SE of difference	t ratio	df	q value
1	Yes	7e-06	36.4333	1.02333	35.41	1.15247	30.7253	4	3.3e-05		1	Yes	0.000341	0.00636333	0.323193	-0.31683	0.0278589	11.3727	4	0.000568
3	Yes	0.000546	19.5	1.57667	17.9233	1.77919	10.0739	4	0.000794		3	Yes	0.000609	0.0310767	0.00088	0.0301967	0.00308326	9.79375	4	0.000761
5	Yes	0.000635	15.3	1.5	13.8	1.42432	9.6888	4	0.000794		5	Yes	4.7e-05	0.0422433	0.00514667	0.0370967	0.00197456	18.7873	4	0.000236
7	Yes	0.001935	20.7333	2.64333	18.09	2.49989	7.23632	4	0.001935		7	Yes	0.002246	0.180947	0.00888	0.172067	0.0247419	6.95447	4	0.002246
>40	Yes	5.2e-05	7.04667	1.26	5.78667	0.315348	18.3501	4	0.00013		>40	Yes	0.000111	3.44806	0.0335733	3.41449	0.225603	15.135	4	0.000278
Fig S1g
Young											Old
	CD5lo			Ly6C-			Ly6C+					CD5lo			Ly6C-			Ly6C+
PLN	16.7	17.1	16.4	61.9	62.1	60.4	21	20.2	22.7		PLN	18.9	20.5	18.4	62.6	59.5	63.1	18.3	19.2	18.3
MLN	16.8	18.6	15.8	61.2	60.3	62.1	21.4	20.5	21.5		MLN	16.3	17.4	18.1	65.8	57.4	62.9	17.7	23.3	18.7
SP	15.1	16.6	14.8	62.1	60.7	60.9	22.2	22.2	23.7		SP	18.1	15.4	17.4	59.5	57.8	61.7	22.1	26.3	20.8
	CD183-			CD183+								CD183-			CD183+
PLN	67.7	71.8	64.3	32.3	28.2	35.7					PLN	76.3	71.8	73.9	23.7	28.2	26.1
MLN	67.8	64.5	70.9	32.2	35.5	29.1					MLN	64.4	75	54.3	35.6	25	45.7
SP	63.8	66	69.5	36.2	34	30.5					SP	66.3	68.4	64	33.7	31.6	36
Fig S1h
	CD5lo			Ly6C-			Ly6C+
Vβ2	4.42	3.61	4	3.9	4.33	3.75	4.03	3.9	3.69
Vβ3	2.27	2.51	2.49	1.81	2.35	2.73	3.04	2.88	2.51
Vβ4	2.3	2.88	2.47	3.48	3.32	3.29	3.72	3.34	3.04
Vβ5.1/5.2	10.84	10.7	10.99	13.35	11.93	11.6	13.4	13.1	13.3
Vβ6	6.89	7.66	6.8	5.56	6.47	5.72	7.61	7.32	8.14
Vβ7	4.47	4.34	4.79	5.42	5.98	4.29	5.81	6.42	6.09
Vβ8	18.6	19.4	19.42	18.25	17.57	19.25	20.9	21.6	22.6
Vβ8.3	0.72	0.4	0.25	0	0	0	1.08	1.02	1.06
Vβ9	2.31	2.05	2.34	2.6	2.97	3.19	3.1	3.29	3.08
Vβ10b	3.44	4.09	3.5	4.11	3.46	4.66	3.59	4.13	3.86
Vβ10	3.99	4.06	3.86	4.03	4.57	4.07	3.54	4.43	4.46
Vβ11.1/11.2	1.37	1.57	1.6	1.18	0.69	0.86	1.08	1.24	1.07
Vβ11	6.11	5.59	5.99	5.22	4.96	5.7	6.7	5.73	6.39
Vβ12	2.44	2.29	2.33	1.73	1.56	2.08	2.92	2.09	1.93
Vβ13	2.73	2.78	2.88	1.94	1.79	1.92	4.24	2.93	3.06
Vβ14	0.03	0	0	0.05	0	0.05	0	0.032	0
Vβ17a	0	0	0	0	0	0	0.073	0	0.034
Vα2	8.03	7.71	8.09	7.97	7.21	7.96	8.67	8.75	8.36
Vα3.2	1.85	2.15	2.7	2.6	3.35	3.18	3.96	4.01	3.87
Vα8.3	6.03	5.07	5.98	5.36	5.18	5.19	8.52	6.88	7.41
Vα11.1/11.2	1.62	1.66	1.86	1.57	1.4	1.63	3.43	2.12	2.55

## Sheet: FigS2
Fig S2a
% of CD183+					# of CD183+
WT	Ifnar-/-	Stat1-/-	Ifnar-/-Ifngr-/-		WT	Ifnar-/-	Stat1-/-	Ifnar-/-Ifngr-/-
11	11.9	10.5	9.39		3.58722	3.88647	5.0162	4.60368
14.3	10.1	9.3	16.6		4.95476	6.02736	6.36525	6.90148
12.4	18	9.6	10		5.4747	7.15084	5.93764	5.67764
17.1	10.3	11			6.42652	6.37098	5.82764
14					4.9115
Fig S2b
Spleen						Thymus
% of Ly6C+			# of Ly6C+			% of Ly6C+			# of Ly6C+
WT	Ifnar-/-		WT	Ifnar-/-		WT	Ifnar-/-		WT	Ifnar-/-
21.2	5.27		16.185	5.935		10	0.95		56.1	6.019
16.3	5.21		18.557	6.398		5.92	0.84		33.121	6.664
17.3	7.52		10.998	4.915		6.46	1.16		39.107	3.321
17.5			12.285			6.59			34.865
19.2			15.24			9.26			55.56
18.1			11.502			5.78			34.787
Table Analyzed	SPL Naive CD8 Ly6C+		Table Analyzed	SPL Naive CD8 Ly6C+		Table Analyzed	THY Naive CD8 Ly6C+		Table Analyzed	THY Naive CD8 Ly6C+
Column B	Ifnar-/-		Column B	Ifnar-/-		Column B	IR1-/-		Column B	IR1-/-
vs.	vs.		vs.	vs.		vs.	vs.		vs.	vs.
Column A	WT		Column A	WT		Column A	WT		Column A	WT
Unpaired t test			Unpaired t test			Unpaired t test			Unpaired t test
P value	<0.0001		P value	0.0025		P value	0.0006		P value	0.0007
P value summary	****		P value summary	**		P value summary	***		P value summary	***
Significantly different (P < 0.05)?	Yes		Significantly different (P < 0.05)?	Yes		Significantly different (P < 0.05)?	Yes		Significantly different (P < 0.05)?	Yes
One- or two-tailed P value?	Two-tailed		One- or two-tailed P value?	Two-tailed		One- or two-tailed P value?	Two-tailed		One- or two-tailed P value?	Two-tailed
t, df	t=10.71, df=7		t, df	t=4.606, df=7		t, df	t=5.833, df=7		t, df	t=5.743, df=7
How big is the difference?			How big is the difference?			How big is the difference?			How big is the difference?
Mean of column A	18.27		Mean of column A	14.13		Mean of column A	7.335		Mean of column A	42.26
Mean of column B	6		Mean of column B	5.749		Mean of column B	0.9833		Mean of column B	5.335
Difference between means (B - A) ± SEM	-12.27 ± 1.145		Difference between means (B - A) ± SEM	-8.379 ± 1.819		Difference between means (B - A) ± SEM	-6.352 ± 1.089		Difference between means (B - A) ± SEM	-36.92 ± 6.429
95% confidence interval	-14.97 to -9.559		95% confidence interval	-12.68 to -4.077		95% confidence interval	-8.927 to -3.777		95% confidence interval	-52.13 to -21.72
R squared (eta squared)	0.9425		R squared (eta squared)	0.7519		R squared (eta squared)	0.8294		R squared (eta squared)	0.8249
F test to compare variances			F test to compare variances			F test to compare variances			F test to compare variances
F, DFn, Dfd	1.718, 5, 2		F, DFn, Dfd	15.69, 5, 2		F, DFn, Dfd	125.2, 5, 2		F, DFn, Dfd	36.40, 5, 2
P value	0.8148		P value	0.122		P value	0.0159		P value	0.0539
P value summary	ns		P value summary	ns		P value summary	*		P value summary	ns
Significantly different (P < 0.05)?	No		Significantly different (P < 0.05)?	No		Significantly different (P < 0.05)?	Yes		Significantly different (P < 0.05)?	No
Data analyzed			Data analyzed			Data analyzed			Data analyzed
Sample size, column A	6		Sample size, column A	6		Sample size, column A	6		Sample size, column A	6
Sample size, column B	3		Sample size, column B	3		Sample size, column B	3		Sample size, column B	3
Fig S2d
% of CD183+			# of CD183+
WT	Ifnar-/-		WT	Ifnar-/-
0.71	0.84		0.28	0.38
1.27	1.06		0.39	0.45
1.44	1.34		0.4	0.47
1.85	2.7		0.7	0.97
Table Analyzed	1wk CD8 CD183+ %		Table Analyzed	1wk CD8 CD183+ #
Column B	Ifnar-/-		Column B	Ifnar-/-
vs.	vs.		vs.	vs.
Column A	WT		Column A	WT
Unpaired t test			Unpaired t test
P value	0.739		P value	0.4715
P value summary	ns		P value summary	ns
Significantly different (P < 0.05)?	No		Significantly different (P < 0.05)?	No
One- or two-tailed P value?	Two-tailed		One- or two-tailed P value?	Two-tailed
t, df	t=0.3490, df=6		t, df	t=0.7682, df=6
How big is the difference?			How big is the difference?
Mean of column A	1.318		Mean of column A	0.4425
Mean of column B	1.485		Mean of column B	0.5675
Difference between means (B - A) ± SEM	0.1675 ± 0.4799		Difference between means (B - A) ± SEM	0.1250 ± 0.1627
95% confidence interval	-1.007 to 1.342		95% confidence interval	-0.2732 to 0.5232
R squared (eta squared)	0.0199		R squared (eta squared)	0.08954
F test to compare variances			F test to compare variances
F, DFn, Dfd	3.126, 3, 3		F, DFn, Dfd	2.267, 3, 3
P value	0.3743		P value	0.519
P value summary	ns		P value summary	ns
Significantly different (P < 0.05)?	No		Significantly different (P < 0.05)?	No
Data analyzed			Data analyzed
Sample size, column A	4		Sample size, column A	4
Sample size, column B	4		Sample size, column B	4
Fig S2f
IFNb (ng/ml)	CD5lo			CD5hi
0	0	0	0	0	0	0
0.05	0.52	0.52	0.5	6.7	6.3	6.7
0.1	1.3	1.58	1.44	14.2	14.1	14.1
0.2	3.9	4.41	4.2	22.1	23.5	22.2
0.4	11.4	10.3	10.01	34.1	31.5	32.7
0.8	15.6	16.3	15.7	39	39.2	39.5
1.6	21.9	22.9	22.55	43.7	44.6	44
Fig S2g
IFNAR1				IFNAR2
CD5lo	CD5hiLy6C-	CD5hiLy6C+		CD5lo	CD5hiLy6C-	CD5hiLy6C+
10446	9981	10575		1096	1110	1009
9863	9390	9848		1131	1199	1131
9913	9387	9757		1204	1243	1121
9135	8671	9226		1247	1252	1156
Fig S2i
	no			aCD3
0	0.24	0.17	0.1	0.17	0.13	0.17
0.01	4.21	3.36	u7	5.07	4.92	4.55
0.1	33	32.3	32.6	39.9	41.6	44.3
Table Analyzed	IFN-b 0 ng/ml		Table Analyzed	IFN-b 0.01 ng/ml		Table Analyzed	IFN-b 0.1 ng/ml
Column B	aCD3		Column B	aCD3		Column B	aCD3
vs.	vs.		vs.	vs.		vs.	vs.
Column A	no		Column A	no		Column A	no
Unpaired t test			Unpaired t test			Unpaired t test
P value	0.7697		P value	0.0216		P value	0.002
P value summary	ns		P value summary	*		P value summary	**
Significantly different (P < 0.05)?	No		Significantly different (P < 0.05)?	Yes		Significantly different (P < 0.05)?	Yes
One- or two-tailed P value?	Two-tailed		One- or two-tailed P value?	Two-tailed		One- or two-tailed P value?	Two-tailed
t, df	t=0.3133, df=4		t, df	t=3.660, df=4		t, df	t=7.170, df=4
How big is the difference?			How big is the difference?			How big is the difference?
Mean of column A	0.17		Mean of column A	3.613		Mean of column A	32.63
Mean of column B	0.1567		Mean of column B	4.847		Mean of column B	41.93
Difference between means (B - A) ± SEM	-0.01333 ± 0.04256		Difference between means (B - A) ± SEM	1.233 ± 0.3370		Difference between means (B - A) ± SEM	9.300 ± 1.297
95% confidence interval	-0.1315 to 0.1048		95% confidence interval	0.2977 to 2.169		95% confidence interval	5.699 to 12.90
R squared (eta squared)	0.02395		R squared (eta squared)	0.7701		R squared (eta squared)	0.9278
F test to compare variances			F test to compare variances			F test to compare variances
F, DFn, Dfd	9.187, 2, 2		F, DFn, Dfd	3.756, 2, 2		F, DFn, Dfd	39.92, 2, 2
P value	0.1963		P value	0.4205		P value	0.0489
P value summary	ns		P value summary	ns		P value summary	*
Significantly different (P < 0.05)?	No		Significantly different (P < 0.05)?	No		Significantly different (P < 0.05)?	Yes
Data analyzed			Data analyzed			Data analyzed
Sample size, column A	3		Sample size, column A	3		Sample size, column A	3
Sample size, column B	3		Sample size, column B	3		Sample size, column B	3
Fig S2k
CD5			pSTAT1			IFNAR1
B6 host	OT-I host		B6 host	OT-I host		B6 host	OT-I host
3738	3527		3460	1618		9745	5475
3578	3332		3725	2228		9514	8676
4158	3359		3786	2243		9173	8217
4281	3320		3766	2517		8449	9977
Table Analyzed	CD5		Table Analyzed	pSTAT1		Table Analyzed	IFNAR1
Column B	OT-I host		Column B	OT-I host		Column B	OT-I host
vs.	vs.		vs.	vs.		vs.	vs.
Column A	B6 host		Column A	B6 host		Column A	B6 host
Unpaired t test			Unpaired t test			Unpaired t test
P value	0.019		P value	0.0003		P value	0.2948
P value summary	*		P value summary	***		P value summary	ns
Significantly different (P < 0.05)?	Yes		Significantly different (P < 0.05)?	Yes		Significantly different (P < 0.05)?	No
One- or two-tailed P value?	Two-tailed		One- or two-tailed P value?	Two-tailed		One- or two-tailed P value?	Two-tailed
t, df	t=3.184, df=6		t, df	t=7.498, df=6		t, df	t=1.148, df=6
How big is the difference?			How big is the difference?			How big is the difference?
Mean of column A	3939		Mean of column A	3684		Mean of column A	9220
Mean of column B	3385		Mean of column B	2152		Mean of column B	8086
Difference between means (B - A) ± SEM	-554.3 ± 174.0		Difference between means (B - A) ± SEM	-1533 ± 204.4		Difference between means (B - A) ± SEM	-1134 ± 988.1
95% confidence interval	-980.1 to -128.4		95% confidence interval	-2033 to -1033		95% confidence interval	-3552 to 1284
R squared (eta squared)	0.6283		R squared (eta squared)	0.9036		R squared (eta squared)	0.18
F test to compare variances			F test to compare variances			F test to compare variances
F, DFn, Dfd	12.04, 3, 3		F, DFn, Dfd	6.269, 3, 3		F, DFn, Dfd	11.22, 3, 3
P value	0.0704		P value	0.1659		P value	0.0775
P value summary	ns		P value summary	ns		P value summary	ns
Significantly different (P < 0.05)?	No		Significantly different (P < 0.05)?	No		Significantly different (P < 0.05)?	No
Data analyzed			Data analyzed			Data analyzed
Sample size, column A	4		Sample size, column A	4		Sample size, column A	4
Sample size, column B	4		Sample size, column B	4		Sample size, column B	4

## Sheet: FigS3
Fig S3b
left panel								right panel
	CD5lo		Ly6C-		Ly6C+				CD5lo		Ly6C-		Ly6C+
Ly6c1	-0.669063	-0.66615	-0.606294	-0.638915	1.33207	1.24835		Il18r1	-0.186057	0.0337893	-0.854843	-1.23869	0.825154	1.42065
LOC268288	-0.802625	-0.72839	-0.448902	-0.564019	1.45879	1.08515		Socs3	1.26101	0.959788	-1.01202	-1.01141	-0.558058	0.360689
Prss12	-0.375833	-0.503767	-0.654163	-0.990492	1.33294	1.19132		Jun	-0.782069	1.41977	-0.864781	0.161886	-0.860836	0.926029
Pou6f1	-0.283785	-0.444868	-0.59552	-1.12526	1.44927	1.00016		Zfp3	1.15639	-0.536964	0.0877923	-1.30406	1.16098	-0.564141
Bag3	-0.786017	0.323934	-0.802954	-0.0647785	-0.506439	1.83625		OTTMUSG00000016644	1.19601	-0.676387	0.279114	-1.25931	1.04951	-0.588934
Pde2a	-0.822161	-0.85209	-0.238567	-0.599938	1.36634	1.14642		Rrad	-0.641513	1.55715	-0.895936	-0.0728889	-0.796303	0.849493
Hdac2	-0.53843	-0.694185	-0.597812	-0.743176	1.34509	1.22851		Ass1	0.989804	1.04101	-0.665689	-1.55498	-0.0745961	0.264452
LOC675594	-0.896486	-0.569779	-0.545084	-0.332957	0.573905	1.7704		Gpr34	1.73082	-0.0952721	-0.530096	-1.18549	0.430915	-0.350871
Gvin1	-0.812513	-0.902831	-0.188653	-0.598157	1.27284	1.22932		Arc	-0.737182	1.48985	-0.858363	0.160837	-0.88569	0.830553
Phf21b	-0.544727	-0.584392	-0.557253	-0.876152	1.29397	1.26856		Sit1	1.12001	1.15655	-0.923055	-1.23727	0.0376196	-0.153855
Ccl5	-0.668274	-0.648337	-0.537521	-0.718918	1.37873	1.19432		Dennd5a	1.03186	1.18597	-0.87027	-1.28778	-0.265694	0.205905
Hopx	-0.904797	-0.866203	-0.291318	-0.409457	1.48456	0.987211		Snurf	-0.529521	-0.393882	-1.14132	-0.285145	0.716877	1.63299
EG209380	-0.240243	-0.687327	-0.372534	-1.11766	1.49095	0.926819		Hist1h1c	-0.539897	1.60507	-0.991208	0.083231	-0.830422	0.673221
Wfdc2	-0.455374	-0.616405	-0.727531	-0.753779	1.10912	1.44397		Art4	1.66229	-0.0479211	-0.00775723	-1.34837	0.308476	-0.566719
BC023892	-0.0976111	-0.684065	-0.429226	-0.805521	1.91828	0.0981435		Tsc22d3	-0.307552	1.67148	-0.955724	-0.149392	-0.885164	0.626348
Phf11	0.169072	-0.684032	-0.356649	-1.14304	1.72856	0.286084		Slc16a5	1.86128	-0.133181	-0.398089	-0.812081	0.272923	-0.790855
Zfp296	-0.799067	-0.671539	-0.512513	-0.577896	1.41184	1.14918		Sox4	-0.388565	0.0792227	0.0719241	-1.60237	1.45729	0.3825
Tssc8	0.131524	-0.997451	0.127798	-0.96148	1.74498	-0.0453716		Hs6st1	0.441915	0.773907	-1.3834	-1.17165	0.563675	0.775555
Serpina3g	-0.476361	-0.77293	-0.688065	-0.62938	1.36095	1.20578		Bambi-ps1	0.455148	1.7397	-0.849449	-0.538446	-0.866739	0.0597914
Car11	-0.454681	-0.61734	-0.659109	-0.815404	1.46092	1.08561		Hoxa7	1.07935	1.37854	-0.977792	-0.832635	-0.129201	-0.518258
Cxcr3	-0.698599	-0.714997	-0.390815	-0.585421	1.76484	0.624988		Tnf	0.572157	1.45896	-1.18745	-0.358179	-0.909033	0.423541
A330021D07Rik	-0.693344	-0.372873	-0.725792	-0.637079	0.715866	1.71322		Ggt5	0.954942	-0.166827	0.404442	-1.89752	0.198181	0.506781
F2rl1	-0.665016	-1.04347	-0.0396071	-0.65431	1.47821	0.924186		Tbxa2r	1.62501	-0.29081	0.308538	-1.28905	0.300325	-0.654018
2210411K11Rik	-0.795659	-0.846135	-0.202451	-0.668935	1.30396	1.20922		Lbp	1.66006	0.53568	-0.247331	-1.253	-0.142418	-0.552993
A130064M08Rik	-0.164836	-0.81907	-0.50892	-0.97492	1.07961	1.38814		Tubb2b	-0.119711	-0.811625	0.235069	-1.37703	0.700336	1.37296
Cxcr5	-0.255923	-0.918377	-0.141976	-0.72527	1.87545	0.166092		Adcy6	-0.383207	0.0908794	-0.341805	-0.921995	-0.376756	1.93288
Il7r	0.162115	-0.869976	0.101101	-0.971639	1.79341	-0.215012		5430425J12Rik	1.70477	0.737075	-0.571263	-0.799834	-0.460739	-0.610013
Il18r1	-0.186057	0.0337893	-0.854843	-1.23869	0.825154	1.42065		Rab11fip4	-0.957992	0.784952	0.451769	-1.11142	1.33288	-0.50018
Sidt1	-0.860831	-0.942539	-0.215111	-0.458994	1.08924	1.38823		Ggtla1	0.992953	0.566411	-0.967096	-1.06961	-0.627338	1.10468
C230043G09Rik	-0.879864	-0.882031	-0.139491	-0.535135	1.51298	0.923544		Cyp2s1	1.53645	0.947672	-0.397364	-0.992005	-0.545388	-0.549369
Eomes	-0.575157	-0.786221	0.210907	-0.62893	1.89665	-0.117246		Lrrc23	0.557038	1.50269	-0.425455	-1.03006	0.407492	-1.01171
Nrarp	-0.562463	-0.726404	-0.315693	-0.886916	1.5338	0.957671		Trp53i11	0.969878	-0.208019	0.627443	-1.81763	0.550952	-0.122619
scl0004175.1_57	-0.927495	-0.741967	-0.234379	-0.597791	1.09611	1.40553		C85492	1.88131	0.333496	-0.391448	-0.837515	-0.426373	-0.559468
2900016G23Rik	-0.521699	-0.407084	-0.700303	-0.850673	0.870122	1.60964		Slc6a19	1.60653	0.872942	-0.497419	-0.828514	-0.406685	-0.746852
C130026I21Rik	0.104682	-0.923104	0.181394	-0.947869	1.77977	-0.194875		Arl5c	1.15282	1.15423	-0.0375883	-1.39952	-0.422722	-0.447213
Ifngr1	-0.646119	-0.787285	-0.416245	-0.70205	1.41902	1.13268		1500010G04Rik	-0.172081	1.16629	-1.00184	-0.325898	-0.938824	1.27235
Myo1f	-0.743577	-1.02869	-0.0223317	-0.636788	1.33205	1.09934		Ssbp2	-0.440101	0.134477	0.149211	-1.3434	-0.208353	1.70817
LOC624610	-0.967214	-1.01143	0.108244	-0.489729	1.22929	1.13084		Prkd3	1.16105	0.30468	-1.1755	-0.159263	-1.10071	0.969744
Tdrd7	-0.498682	-1.04521	-0.0932226	-0.808308	1.16451	1.28091		Car2	-0.383257	1.64386	-1.3847	-0.262792	-0.0181516	0.405036
Myh9	-0.18831	-0.977962	-0.0596806	-1.05521	1.52088	0.760277		LOC381739	1.97635	0.0501703	-0.448895	-0.657636	-0.328995	-0.590999
Tbx21	-0.799635	-0.8523	-0.182574	-0.457608	1.76433	0.527783		Ctsh	1.69838	0.708169	-0.761248	-0.77641	-0.599089	-0.269799
X99384	-0.589452	-0.789169	-0.319102	-0.794664	1.55477	0.937612		2010007L08Rik	1.14846	1.36008	-0.399089	-1.04785	-0.458566	-0.60304
Ier3	-1.11811	-0.0923244	-0.450299	-0.764939	1.28859	1.13708		H2-Ab1	1.56786	0.958969	-0.753991	-0.611489	-0.632589	-0.528764
Slc39a4	-0.852071	-0.488661	-0.489815	-0.686906	0.98066	1.53679		Pdk1	1.37323	0.787675	0.149589	-1.38172	-0.208489	-0.72028
Gsg2	-0.692268	-1.05014	-0.0591764	-0.545523	1.59925	0.747859		Lyst	1.7073	-0.0329905	-1.07079	-0.413395	0.516683	-0.706814
Smpdl3b	-0.502341	-0.798204	-0.483654	-0.75289	1.48226	1.05483		Cyp2d22	0.101758	-0.928657	1.20561	-1.26182	-0.146508	1.02961
Pglyrp1	-1.02327	-1.14186	0.192	-0.278362	1.11812	1.13337		Papss2	-0.0372036	0.635815	0.769359	-1.3175	-1.08951	1.03904
H2-Q6	-0.501095	-0.710152	-0.0601291	-1.11437	1.46971	0.916035		Tgfbr3	1.63034	0.702974	-0.296223	-0.952956	-0.178566	-0.90557
Ifng	-0.751058	-0.0558491	-0.729866	0.251361	-0.584234	1.86965		Acacb	1.07985	1.47985	-0.690617	-0.664129	-0.604406	-0.600544
Slc9a8	-0.104998	-1.10066	0.0481163	-0.832499	1.73732	0.252727		H2-Eb1	1.541	0.985703	-0.721991	-0.562452	-0.770253	-0.472008
Il18rap	-0.739456	-0.895688	-0.420478	-0.488232	1.26239	1.28146		LOC100041103	1.43835	0.966319	-0.113169	-1.14241	-0.476407	-0.672682
Osbpl6	-0.696408	-0.799227	-0.0123029	-0.909091	0.9549	1.46213		Brdt	-0.987291	1.04759	0.645542	-0.869058	1.01502	-0.8518
2610016D08Rik	-0.547198	-0.912921	-0.160372	-0.784933	1.61032	0.795107		2210010C17Rik	1.28443	1.25062	-0.475093	-0.808932	-0.874093	-0.37693
Sntb2	-0.702525	-1.00946	-0.501945	-0.262606	1.01472	1.46181		Gpr83	1.56528	-1.36632	-0.414599	0.32296	-0.501504	0.394182
Ank	-0.352705	-0.965155	0.0965959	-1.03172	1.53413	0.718847		Msh6	1.83848	0.215051	-0.0171945	-0.999605	-0.382634	-0.654095
Reck	-1.03219	-1.14751	0.231751	-0.274882	1.20638	1.01645		Dscr1l2	1.71929	0.194361	0.216237	-1.16108	-0.217853	-0.750954
3110013H01Rik	-1.01325	-1.11009	0.252581	-0.370438	1.24009	1.0011		LOC386256	1.82708	0.383695	-0.157109	-0.921004	-0.575776	-0.556883
Zfhx2	-0.661824	-0.702644	0.064786	-0.901138	1.7447	0.456116		Igk-C	1.66233	0.826243	-0.570398	-0.66454	-0.602267	-0.651369
C130086J11Rik	-0.372963	-1.11163	0.114319	-0.804213	1.63549	0.539002		Kcnh2	-0.138914	-1.51815	0.130253	0.900115	-0.595602	1.2223
Fam134b	-1.01159	-0.755871	-0.461499	-0.238597	1.02047	1.44709		C030002B11Rik	1.37317	0.696156	0.37973	-1.35477	-0.386786	-0.707504
Kremen2	-0.577534	-1.10144	0.158767	-0.734483	1.54376	0.710935		Arpp21	-0.687546	-0.789343	1.04053	0.0739063	-0.991456	1.35391
Golm1	-0.489558	-1.23736	-0.106415	-0.562623	1.07324	1.32271		A130038J17Rik	0.431615	1.48272	-0.773015	-0.132067	-1.36804	0.358785
E130012A19Rik	-1.313	-0.357044	-0.423532	-0.118907	0.602493	1.60998		LOC385865	1.58104	0.891254	-0.464096	-0.694571	-0.926409	-0.387216
6330509M05Rik	-0.709139	-1.03085	0.413048	-0.71438	1.59947	0.441855		Sestd1	-0.412928	-0.860054	-0.0440447	1.5686	-1.01901	0.767438
5430427O19Rik	-0.474662	-0.943926	0.0620344	-0.915882	1.61529	0.657142		LOC385935	1.56702	0.953725	-0.663008	-0.53614	-0.792178	-0.529418
Thtpa	-0.313662	-1.18228	0.329311	-0.778625	1.64238	0.302874		Gtf2ird1	1.75293	0.462106	0.021345	-0.756268	-0.58854	-0.891576
Il10ra	-0.682389	-1.03107	0.509327	-0.780865	1.55462	0.430385		Tspan32	1.59361	0.44363	0.195126	-1.10001	-0.133529	-0.99883
Nt5e	-0.959877	-1.14966	0.27022	-0.399649	1.21349	1.02548		Myo5b	1.29813	1.27565	-0.500929	-0.714239	-0.63681	-0.721798
Acsbg1	-0.958733	-1.14927	0.121367	-0.312088	1.20324	1.09548		Faim3	1.6568	0.831797	-0.648948	-0.538259	-0.703012	-0.598375
2900026A02Rik	-1.04465	-0.935123	0.0748696	-0.420036	1.4359	0.889046		LOC214575	1.61866	0.876688	-0.427932	-0.717886	-0.708467	-0.64106
Il3ra	-0.900773	-0.804057	-0.0864455	-0.682583	1.1709	1.30296		Lrrc1	0.708067	1.23726	-0.218807	-0.390995	-1.63608	0.300552
Tmem141	-0.62262	-0.873969	-0.00195273	-0.838264	1.6242	0.712605		Fbln2	0.959618	1.45067	-0.774623	-0.246141	-1.1123	-0.277224
Lcn4	-1.23413	-0.619951	-0.196678	-0.356903	1.08525	1.32241		Ddc	1.74972	0.554162	-0.189175	-0.873675	-0.444153	-0.796879
1110059G02Rik	-0.319324	-1.28703	0.347077	-0.815649	1.42681	0.648111		Tmem154	1.67065	0.712114	-0.216251	-0.839479	-0.476677	-0.850359
9430087C24Rik	-0.66079	-1.15339	-0.263601	-0.226608	0.674122	1.63027		AI790298	1.04372	1.43843	-0.167115	-0.878329	-0.789456	-0.647252
Adamtsl4	-0.801067	-1.18538	0.364443	-0.593241	1.19347	1.02177		Rasl11b	-0.794456	1.34434	-0.803239	0.609975	-1.03876	0.68214
Slpi	-0.954581	-1.03859	0.388352	-0.524875	1.46233	0.667362		Dnajc6	1.43066	-0.581778	1.13628	-0.742352	-0.632352	-0.610458
2610304F08Rik	-1.03669	-0.825406	0.120845	-0.601849	1.41864	0.924455		Tesc	1.37354	1.18468	-0.439616	-0.590992	-0.746808	-0.780806
LOC209033	-0.819412	-0.88221	-0.163094	-0.29525	1.82287	0.337092		Igl-V1	1.32868	1.19373	-0.5514	-0.303873	-0.725111	-0.942035
Ildr1	-0.169052	-1.28165	0.283275	-0.901726	1.41848	0.650671		9130218E19Rik	0.733674	1.59214	-0.134478	-0.777314	-1.09738	-0.316638
LOC630146	-0.661247	-1.17195	0.421258	-0.647155	1.51591	0.543178		LOC641240	1.42613	1.14086	-0.642955	-0.558262	-0.741533	-0.62424
Plac8	-1.15468	-1.22103	0.424899	-0.045122	0.972123	1.02381		Kif23	1.58682	0.854014	-0.204204	-0.748632	-0.596657	-0.891347
Dapl1	-1.15153	-1.15923	0.472923	-0.191751	1.08605	0.943536		Rcan3	1.11404	-1.10155	0.596846	0.271948	-1.36989	0.488603
LOC100047167	-1.16216	-0.977115	0.0309137	-0.0541385	0.661403	1.5011		Ppp1r3b	1.45907	-0.409461	0.940103	-0.941951	-0.0859849	-0.961772
Itfg3	-0.540359	-1.2524	0.272308	-0.708392	1.31399	0.914852		Gria3	0.405007	1.02111	1.19459	-0.785124	-1.09826	-0.737332
Mllt4	-0.926942	-0.88295	-0.252088	-0.39994	0.999488	1.46243		Ankrd50	-0.385633	1.73842	-0.662245	0.215946	-1.1363	0.229813
Arsb	-0.556507	-1.32228	0.610594	-0.631914	1.37698	0.523132		Gorasp1	0.676148	-0.846423	1.34473	-0.944783	0.626486	-0.856155
Gab3	-0.0810369	-1.29818	0.21837	-0.968262	1.23244	0.896671		LOC100047628	-0.578633	0.229771	1.69858	0.12967	-0.184678	-1.29471
Trappc6b	0.371164	-1.35422	0.436888	-0.852798	1.45169	-0.0527177		Rora	0.855591	1.53861	-0.0374223	-0.638863	-0.94687	-0.77105
St3gal6	-1.06048	-1.11007	0.0714173	-0.139241	0.881021	1.35736		Eno2	1.53183	0.878452	-0.040328	-0.731631	-0.78124	-0.857079
Plekhg3	-0.957128	-1.14322	0.0287816	-0.25528	1.20721	1.11964		Gm590	1.41535	0.955592	0.11859	-0.786993	-0.830244	-0.872296
LOC385791	-0.834195	-1.17299	-0.462546	0.189299	0.942447	1.33799		Wdr78	1.49478	0.576355	0.43658	-1.00544	-0.523654	-0.978629
Snx10	-0.773819	-1.29683	0.0864194	-0.292837	1.26833	1.00874		A230013K13Rik	1.76216	-0.208077	0.362009	-0.922918	-0.0633088	-0.929868
Hs3st3b1	-1.02016	-1.1924	0.67535	-0.367357	1.20989	0.694672		Eif4e3	1.53221	0.538841	0.463758	-0.786827	-0.880239	-0.867747
Cobll1	-1.10948	-1.07152	0.0213319	0.012253	0.677069	1.47034		Idh2	1.05801	1.20499	0.358604	-0.853398	-0.819144	-0.949065
Chn2	-1.00839	-1.10065	0.287662	-0.319687	1.45438	0.686687		2810022L02Rik	1.14094	1.29385	-0.135955	-0.504991	-1.16318	-0.630657
2810032E02Rik	-1.14623	-1.08704	0.107588	-0.0985453	1.04287	1.18136		Il4i1	1.74861	0.474939	-0.0370725	-0.667612	-0.518372	-1.0005
Nme4	-0.690539	-0.789531	0.479391	-1.06629	1.47892	0.588045		Arhgef11	1.14131	1.32562	-0.0987392	-0.590294	-0.916024	-0.861877
Samhd1	-0.743015	-0.988457	0.540813	-0.945643	1.03445	1.10185		Cd74	1.46919	1.08046	-0.587748	-0.507005	-0.808693	-0.646209
Sh3tc1	-0.839261	-1.00515	0.0511884	-0.515314	1.57408	0.734459		Slc12a7	1.46923	0.591875	0.464044	-0.60049	-0.784875	-1.13978
Bbc3	-1.47863	-0.376288	-0.335762	0.454939	0.217509	1.51823		Lca5	0.097353	-0.0049602	1.44706	0.569117	-1.47237	-0.636199
Ms4a6d	-0.544022	-0.831394	0.0800435	-0.852393	1.77152	0.376245		Zdhhc14	0.650863	1.64818	-0.223314	-0.288462	-1.14821	-0.639057
Mfhas1	-1.02754	-0.992651	0.178137	-0.461747	1.32529	0.978507		Spsb1	1.11897	1.38643	-0.188602	-0.753473	-0.766936	-0.796389
Nln	-0.538403	-1.34526	0.258761	-0.430437	1.54534	0.509998		Traf2	0.0322693	1.8971	-0.172549	-0.120638	-0.910526	-0.725658
Ppic	-0.33694	-1.22731	0.822971	-0.765094	1.45424	0.0521267		Kcnh3	1.57638	0.403485	0.369197	-0.836994	-0.324645	-1.18742
Pogk	-0.868256	-0.940006	0.331568	-0.601289	1.64398	0.434001		Dntt	1.6027	0.893006	-0.388102	-0.661427	-0.717366	-0.728812
Glipr2	-0.860703	-1.07135	0.534701	-0.736167	1.12839	1.00513		A130053N17Rik	1.75216	-0.570988	0.538426	-0.784837	-0.106046	-0.82872
Pear1	-0.861236	-1.18768	-0.0573609	-0.225504	1.35949	0.972289		Fli1	1.33114	0.762373	0.157572	-0.130041	-1.48224	-0.638806
Ahnak	-0.954092	-1.11236	-0.154005	-0.0235611	0.72813	1.51589		Grm6	1.60219	0.899259	-0.422452	-0.713857	-0.635415	-0.729728
4933440M02Rik	-1.04313	-1.13335	0.183296	-0.203289	1.36302	0.833458		Ddx6	1.25889	0.479683	0.759983	-0.550375	-1.42514	-0.523043
Smyd2	-0.854523	-1.17914	0.432661	-0.573223	1.08292	1.0913		E2f2	1.40888	0.440119	0.666954	-0.54692	-0.721009	-1.24802
Igfbp4	-1.06881	-1.03896	0.548681	-0.534072	1.07144	1.02173		1190002H23Rik	0.769947	1.53732	-0.252025	-0.287321	-1.29321	-0.474709
EG218444	-0.377183	-1.06789	0.789773	-0.892103	1.5155	0.0318966		Sepp1	0.370051	0.988936	1.19867	-0.451436	-0.938288	-1.16794
Adk	-1.24678	-0.834412	0.101305	-0.177912	0.643398	1.5144		Rims3	1.17278	0.576037	0.935613	-0.800115	-0.911422	-0.972894
Gsto1	-1.17526	-1.17199	0.151042	0.246821	0.613167	1.33622		Plxdc1	1.53967	0.732491	-0.242724	-0.014687	-1.05288	-0.961864
Usp20	-0.735399	-1.31399	0.46378	-0.451655	1.36383	0.673435		LOC100045776	1.13297	0.735128	0.632638	-0.224887	-1.39812	-0.877731
Dctd	-0.67001	-1.19981	0.806113	-0.547971	1.46261	0.149065		4833418A01Rik	1.45934	-0.152595	0.855533	-0.79647	-0.159447	-1.20636
Car12	-0.907091	-1.26353	0.750554	-0.385374	1.24843	0.557007		Ppnr	1.21513	1.0997	0.0590128	-0.343142	-0.75939	-1.27131
D8Ertd82e	-1.25954	-1.14547	0.323193	0.0924529	0.924992	1.06436		Ramp1	1.27705	0.786675	0.559466	-0.575885	-1.09403	-0.95328
Cd6	-1.15448	-1.23048	0.31666	0.0641956	1.14431	0.859795		A230007F14Rik	1.64054	-0.0699654	0.722526	-0.665483	-0.729411	-0.898207
Snurf	-0.529521	-0.393882	-1.14132	-0.285145	0.716877	1.63299		5830420C15Rik	1.25879	-0.625016	1.07122	-0.856217	0.201709	-1.05048
Gna15	-0.910002	-0.997283	0.865123	-0.700466	1.32949	0.413135		Tmem120b	1.3062	0.605843	0.677973	-0.476246	-1.00055	-1.11321
Ctsw	-0.726838	-1.33153	0.606689	-0.523364	1.21811	0.756939		9330171D12Rik	0.097807	0.912083	-0.479944	1.15995	-1.60483	-0.0850695
Bcap29	-0.699528	-1.37247	0.439499	-0.454573	1.20049	0.886579		Map3k12	1.1934	0.401252	1.01736	-0.606987	-0.977246	-1.02778
Rab19	-0.342231	-1.34965	0.716849	-0.853531	1.18549	0.643077		Osgin1	1.24068	1.21202	-0.0945818	-0.498472	-0.878905	-0.980735
2610301N02Rik	-0.508156	-1.08874	-0.481851	0.652719	-0.256892	1.68292		Pcbp4	0.853645	0.779339	0.68715	0.181419	-1.37315	-1.1284
Prr13	-0.993749	-1.29353	0.482012	-0.222712	1.03599	0.991983		Tiam1	0.879204	1.16839	0.432346	-0.191903	-1.24546	-1.04257
Ap1g2	0.236493	-1.09939	0.468635	-1.1247	1.50016	0.0187965		Aldh3b1	1.45362	1.01091	-0.171238	-0.542924	-0.807904	-0.942467
Haao	-0.503766	-1.04676	0.741626	-0.938829	1.46201	0.285722		Amigo2	1.46527	0.634078	0.398385	-0.496397	-0.853793	-1.14754
Il2rb	-0.987049	-1.26006	0.249143	-0.151261	0.927254	1.22198		Tmie	1.64121	0.495287	0.209452	-0.814816	-0.464616	-1.06652
Pdlim7	-1.2158	-1.19862	0.527396	0.0309424	0.723689	1.13239		Slamf1	0.460906	1.12912	0.275994	0.609577	-1.2552	-1.2204
Xdh	-1.11661	-1.26596	0.618045	-0.070641	1.1171	0.718074		Ifngr2	1.06688	0.441017	0.632253	0.305704	-1.5254	-0.920447
Coro2a	-1.14192	-1.009	0.0638183	0.0535771	0.467497	1.56603		Actn2	1.047	1.16384	0.392826	-0.569148	-0.990895	-1.04362
MALT-1	-0.762244	-1.36453	0.658635	-0.473592	1.05388	0.887851		Sall2	1.20962	0.228418	1.02261	-0.346442	-0.852233	-1.26198
Aim1	-1.18216	-1.27619	0.521701	0.111529	1.02137	0.80375		Gprasp2	1.16823	0.914084	0.310874	-0.0826124	-1.03947	-1.27111
Rab4a	-1.01868	-1.11509	0.0925069	0.132795	0.294109	1.61436		BC008163	1.31969	0.142077	0.994953	-0.42637	-1.06692	-0.963433
Endod1	-1.15751	-1.30344	0.584027	0.0951483	0.781986	0.999788		Gpr97	1.44244	0.881437	0.0640111	-0.415913	-0.883553	-1.08843
Cdc25b	-0.905364	-1.23215	0.872502	-0.521505	1.02186	0.764659		EG433229	0.882179	0.930254	0.516456	0.141082	-1.33342	-1.13655
Ptp4a3	-0.769694	-1.3122	0.776898	-0.495483	1.2287	0.571783		Clspn	0.222363	-0.13048	1.00568	1.16301	-1.04532	-1.21525
Pcsk4	-0.582637	-1.16779	0.270525	-0.795934	1.12426	1.15158		Ctla4	-0.873041	1.39779	-0.748191	0.959719	-0.883927	0.147648
Ano10	-0.802906	-1.36495	0.757318	-0.354169	1.22602	0.538688		Gprc5b	0.963828	-0.138553	1.36442	-0.224382	-0.659705	-1.30561
Fbxw8	-1.46135	-0.865961	0.196639	0.143475	0.792546	1.19465		C230098O21Rik	1.27803	0.763505	0.450964	-0.285267	-0.926081	-1.28115
Ctsa	-1.17788	-1.0168	0.178044	-0.214058	1.03425	1.19645		Aldh2	0.291681	0.654484	0.644081	0.932333	-1.15935	-1.36323
AI850995	-0.928212	-1.25459	0.799549	-0.389096	1.20489	0.567458		LOC381801	-0.307888	1.20526	0.785705	0.417693	-1.5269	-0.573872
Bcl2a1b	-1.22375	-1.0768	0.627447	-0.237106	0.769913	1.14029		E430013K19Rik	0.942725	1.35371	-0.0468876	-0.122845	-1.06661	-1.06009
A630064F15Rik	-0.55559	-1.34704	0.880839	-0.330132	1.41016	-0.0582439		Pdlim4	1.24462	1.31844	-0.45119	-0.587841	-0.794749	-0.729288
D130047L08Rik	-1.39402	-0.801847	-0.0509701	0.748728	0.145574	1.35254		Vangl2	0.330713	0.934023	0.510354	0.751792	-1.26622	-1.26066
Ccl4	-1.20181	-1.17637	0.810934	-0.152244	0.780075	0.939414		Itgae	0.936909	0.702867	0.570431	0.308759	-1.3915	-1.12747
Bclp2	-0.943578	-1.0732	-0.20982	-0.0747689	0.790044	1.51133		Tatdn2	-0.391345	1.22688	0.540546	0.710256	-1.47245	-0.613885
Klhdc2	-1.29883	-1.17227	0.492231	0.304189	0.51976	1.15492		F830002E14Rik	1.02112	0.597728	0.973593	-0.390026	-1.2945	-0.907909
Als2cr4	-0.249769	-0.674441	0.170718	-1.4323	1.17432	1.01147		Cd81	0.886226	1.20637	0.0761769	0.164996	-1.20566	-1.12811
Klra3	-1.21113	-1.22537	0.209936	0.386561	1.18957	0.650435
3010031K01Rik	-0.488653	-0.887288	1.0774	-0.665007	1.45817	-0.494623
Ccdc50	-0.91209	-1.44363	0.663718	-0.0305295	1.14322	0.579317
Kcnq5	-0.128875	0.570544	-1.21726	-0.795171	1.59476	-0.0239953
Fibcd1	-1.22355	-1.24789	0.0726573	0.731402	0.921377	0.746007
Cd44	-0.841069	0.00515775	0.157756	-1.05113	1.77777	-0.0484772
Fgf13	-0.0150092	-1.39217	-0.160616	-0.494192	0.454053	1.60793
Pdgfb	-1.13512	-1.38004	0.277572	0.553095	0.893582	0.790911
Ubr2	-0.168401	-0.939751	1.04422	-1.22821	1.21826	0.0738845
Gfod1	-0.641262	0.318178	-0.242031	-1.29591	0.217104	1.64392
1700065A05Rik	-0.033095	1.0641	-1.75033	-0.342584	0.777693	0.284212
Sox5	0.104556	-0.953312	-0.771032	-0.100154	-0.13919	1.85913
Apol9b	-1.28354	-1.05535	0.830431	-0.00315709	1.20672	0.304888
Tnfrsf25	-1.30304	-0.63485	0.747202	-0.52134	1.4053	0.306725
Tnfsf14	-0.524295	-1.63666	0.654184	-0.181975	0.561994	1.12675
E230008N13Rik	-0.0223588	-0.624991	-1.3451	-0.0693167	1.60939	0.452372
Spin2	-0.72018	-1.35977	1.0804	-0.269723	1.17632	0.0929519
Kit	-0.95044	0.280078	0.570652	-1.44043	1.23468	0.305455
Sytl2	-1.63763	0.0282163	-0.210927	0.303856	0.0403783	1.47611
Shmt1	-1.12453	-1.40878	0.386281	0.575935	0.919112	0.651984
Cdca8	-1.40145	0.676872	-0.0699467	-0.220759	-0.494546	1.50983
Rgs3	-1.63737	1.27305	-0.107206	-0.453004	0.297508	0.627017
B3gnt5	0.736153	-1.20111	-1.23571	0.288015	1.15783	0.25482
Slc4a8	-1.6105	-0.75351	0.227948	0.418709	0.597354	1.12
Nelf	-1.25355	-1.25013	0.843295	0.186887	0.606116	0.867378
Rnf144a	-0.929287	-1.42537	1.0715	-0.0312937	0.87144	0.443007
Lysmd2	-1.19578	-1.2481	0.850108	0.210767	0.311437	1.07157
Abcb1b	-1.05901	-1.28028	1.15935	-0.135172	0.735903	0.579206
Cpeb4	-0.155663	1.43852	-0.188786	-0.737525	-1.24206	0.885512
LOC100047934	-1.44205	-0.323299	-0.0268203	0.834015	-0.432143	1.3903
Rad54l	0.86323	0.550979	-0.595623	-0.424944	1.09516	-1.4888
LOC270152	-0.785506	-1.48248	1.12224	-0.0674403	0.911026	0.302155
Top2a	-1.27427	0.667275	-0.247712	0.48278	-0.94703	1.31896
1110014O20Rik	-0.772044	-1.32161	1.31864	-0.330246	0.867768	0.237491
Prg4	0.0892127	1.87138	-0.201873	-1.03703	-0.59893	-0.122765
Mki67	-0.577983	0.832494	0.368167	-0.790629	-1.18057	1.34852
Hip1r	-1.02484	-1.46852	0.76155	0.441696	0.949928	0.34019
Uhrf1	-0.748129	-0.639536	0.140894	0.514677	1.68487	-0.952773
Gpr83	1.56528	-1.36632	-0.414599	0.32296	-0.501504	0.394182
2810001G20Rik	-0.272591	-1.20229	1.26407	-0.518463	1.18549	-0.456221
ENSMUSG00000068790	-0.842066	-1.36123	1.26106	-0.129568	0.894037	0.177772
Actb	-0.293444	1.09339	-0.536644	0.335566	-1.55213	0.953259
Vav2	1.20134	0.337198	0.339534	-0.9062	0.52261	-1.49448
LOC100041569	-0.33993	-1.26553	1.21242	-0.352503	1.21263	-0.467086
Zfp318	0.980974	1.21366	-0.258237	-0.507702	-1.49527	0.0665708
Rab32	-0.574991	-1.52179	1.16189	-0.00360967	0.999894	-0.0613935
Acot7	-1.28983	-1.27705	0.767355	0.630744	0.450654	0.718131
Zcchc18	0.830314	0.173936	-0.586586	1.24313	-0.119146	-1.54165
Srgap3	-0.363886	-0.829684	1.96768	-0.227758	-0.503736	-0.0426183
Tnfrsf9	-1.21017	-1.3068	1.01096	0.607968	0.320883	0.57717
Zfp52	-0.156456	-1.09874	1.38413	-0.568164	1.06614	-0.626904
Sh3bp2	-1.15586	-1.32895	1.1237	0.53106	0.480829	0.349217
A430093F15Rik	-1.13875	-1.21597	1.15544	0.190062	0.919474	0.0897411
LOC100045607	-1.05519	-1.36566	1.17826	0.276335	0.695321	0.27094
LOC382646	-1.02853	-1.10692	1.56783	0.163677	0.476194	-0.0722462
Rgs10	-1.22401	-1.27638	1.04592	0.634418	0.268689	0.551372
Cd160	-1.11636	-1.18492	1.44274	0.228886	0.408569	0.221088
Kif15	-0.358094	1.05491	1.2883	-0.131898	-1.35358	-0.499634
Hivep3	-0.713869	-1.34108	1.19764	0.700624	-0.535827	0.692507
Sept11	-0.649935	-1.48571	1.3863	0.239872	0.616061	-0.106592
Mcm10	-1.00669	-0.808958	0.632375	1.48454	-0.735023	0.433752
Chaf1a	-1.30868	-1.03723	0.990935	1.08683	0.0553092	0.212832
Kif22	-0.75475	-1.33171	1.49295	0.348537	0.494334	-0.249362
Fignl1	-0.842554	-1.3908	1.4147	0.490687	0.336991	-0.0090216
Lad1	-1.13605	-1.25753	1.24318	0.68808	0.197995	0.264324
Ephx1	-1.08297	-1.07325	1.57767	0.268787	0.336587	-0.0268118
Litaf	-1.21839	-1.19454	1.22178	0.62682	0.134306	0.430028
Depdc1b	-0.812551	-1.32459	1.3849	0.549936	0.516116	-0.313814
Nmral1	-0.653616	-1.29172	1.54264	0.347473	0.476081	-0.420853
Chchd10	-1.34976	-0.6256	1.10915	0.852036	-0.637313	0.651488
AI448196	-1.26368	-0.875888	0.91584	1.01976	-0.504829	0.708803
Arhgap21	-1.22388	-0.976155	0.82274	1.28305	-0.285794	0.380043
6330403K07Rik	-1.15873	-0.854713	1.30996	1.06948	-0.187528	-0.178463
Garnl4	-1.31877	-0.921428	0.877786	1.13121	-0.293625	0.524831
Cdca7	-0.440731	-1.25441	1.71887	0.116786	0.286257	-0.426771
4930539E08Rik	-0.170561	-0.991245	1.68348	-0.294505	0.608112	-0.835282
Kntc1	-1.04341	-0.762566	0.698649	1.64169	-0.223882	-0.310486
E2f1	-1.23841	-0.343705	0.82952	1.45851	-0.729587	0.0236687
Spag5	-1.0572	-0.786947	0.65423	1.58795	-0.54123	0.143195
A130065C13Rik	1.22776	-1.38265	1.04317	-0.251469	0.0182418	-0.655056
Prc1	-1.27003	-0.427551	0.892125	1.38432	-0.692197	0.113338
Bub1b	-0.60548	-0.818046	1.20736	1.32196	-0.824461	-0.281337
Anxa2	-1.20082	-1.119	0.978114	1.10051	-0.112805	0.354008
Rgs16	-0.886253	-0.385045	-0.408969	1.7824	-0.64976	0.547625
Anln	-0.50754	-1.0332	1.43885	1.05953	-0.587068	-0.370577
EG241041	-0.872324	-0.563351	1.59774	0.838521	-0.787698	-0.212891
E130016E03Rik	-1.11354	-0.926464	0.95396	1.3599	-0.365874	0.092018
A530021J07Rik	-1.14031	-1.17423	1.18451	0.947367	0.0487387	0.133929
Xcl1	-0.83604	-1.23858	1.56424	0.376178	0.358286	-0.224087
Cldn10	-0.855451	-1.04249	1.62029	0.538	0.210967	-0.471309
Ikzf2	-0.635445	-0.643903	1.50227	1.05325	-0.662176	-0.613991
Clspn	0.222363	-0.13048	1.00568	1.16301	-1.04532	-1.21525
Igf2bp3	-0.954074	-0.455215	1.106	1.41398	-0.408501	-0.70219
Birc5	-0.980604	-0.660655	0.764139	1.64834	-0.342959	-0.428258
Ampd1	-0.678734	-0.854011	1.57979	0.879976	-0.228752	-0.698265
Ndrl	-0.93757	-0.981006	1.32293	1.12577	-0.247768	-0.282346
2810417H13Rik	-0.86009	-0.838219	0.99699	1.49441	-0.485719	-0.307367
Ndrg1	-0.811215	-0.768274	1.55374	0.952098	-0.495052	-0.431296
Cd200	-0.653854	-0.526768	1.63663	0.863506	-0.649257	-0.67026
A730017D01Rik	-0.18674	-0.577935	1.3873	1.10281	-0.892351	-0.833086
Fig S3c
	CD5lo < Ly6C- or Ly6C+			CD5lo > Ly6C- or Ly6C+
Ly6C- < Ly6C+	621		Ly6C- < Ly6C+	34
Ly6C- = Ly6C+	135		Ly6C- = Ly6C+	126
Ly6C- > Ly6C+	15		Ly6C- > Ly6C+	65
Fig S3d
Tbx21									Eomes									Il18rap									Ccl5
CD5lo	Ly6C-	Ly6C+							CD5lo	Ly6C-	Ly6C+							CD5lo	Ly6C-	Ly6C+							CD5lo	Ly6C-	Ly6c
22.489	130.709	827.244							308.074	1421.52	6710.34							10.861	29.614	464.704							262.685	306.885	2846.32
29.963	135.788	910.913							304.466	1368.35	7507.77							8.816	15.848	311.302							232.673	321.493	2643.51
33.04	137.875	873.805							315.64	1447.37	7430.11							7.68	22.915	406.234							257.772	324.621	2677.46
Table Analyzed	Tbx21		Table Analyzed	Tbx21		Table Analyzed	Tbx21		Table Analyzed	Eomes		Table Analyzed	Eomes		Table Analyzed	Eomes		Table Analyzed	Il18rap		Table Analyzed	IL18rap		Table Analyzed	Il18rap		Table Analyzed	Ccl5		Table Analyzed	CCL5		Table Analyzed	CCL5
Column B	Ly6C-		Column C	Ly6C+		Column C	Ly6C+		Column B	Ly6C-		Column C	Ly6C+		Column C	Ly6C+		Column B	Ly6C-		Column C	Ly6C+		Column C	Ly6C+		Column B	Ly6C-		Column C	Ly6C+		Column C	Ly6C+
vs.	vs.		vs.	vs.		vs.	vs.		vs.	vs.		vs.	vs.		vs.	vs.		vs.	vs.		vs.	vs.		vs.	vs.		vs.	vs.		vs.	vs.		vs.	vs.
Column A	CD5lo		Column A	CD5lo		Column B	Ly6C-		Column A	CD5lo		Column A	CD5lo		Column B	Ly6C-		Column A	CD5lo		Column A	CD5lo		Column B	Ly6C-		Column A	CD5lo		Column A	CD5lo		Column B	Ly6C-
Unpaired t test			Unpaired t test			Unpaired t test			Unpaired t test			Unpaired t test			Unpaired t test			Unpaired t test			Unpaired t test			Unpaired t test			Unpaired t test			Unpaired t test			Unpaired t test
P value	<0.0001		P value	<0.0001		P value	<0.0001		P value	<0.0001		P value	<0.0001		P value	<0.0001		P value	0.0286		P value	0.001		P value	0.0012		P value	0.0035		P value	<0.0001		P value	<0.0001
P value summary	****		P value summary	****		P value summary	****		P value summary	****		P value summary	****		P value summary	****		P value summary	*		P value summary	***		P value summary	**		P value summary	**		P value summary	****		P value summary	****
Significantly different (P < 0.05)?	Yes		Significantly different (P < 0.05)?	Yes		Significantly different (P < 0.05)?	Yes		Significantly different (P < 0.05)?	Yes		Significantly different (P < 0.05)?	Yes		Significantly different (P < 0.05)?	Yes		Significantly different (P < 0.05)?	Yes		Significantly different (P < 0.05)?	Yes		Significantly different (P < 0.05)?	Yes		Significantly different (P < 0.05)?	Yes		Significantly different (P < 0.05)?	Yes		Significantly different (P < 0.05)?	Yes
One- or two-tailed P value?	Two-tailed		One- or two-tailed P value?	Two-tailed		One- or two-tailed P value?	Two-tailed		One- or two-tailed P value?	Two-tailed		One- or two-tailed P value?	Two-tailed		One- or two-tailed P value?	Two-tailed		One- or two-tailed P value?	Two-tailed		One- or two-tailed P value?	Two-tailed		One- or two-tailed P value?	Two-tailed		One- or two-tailed P value?	Two-tailed		One- or two-tailed P value?	Two-tailed		One- or two-tailed P value?	Two-tailed
t, df	t=28.07, df=4		t, df	t=34.51, df=4		t, df	t=30.29, df=4		t, df	t=46.95, df=4		t, df	t=27.20, df=4		t, df	t=22.77, df=4		t, df	t=3.350, df=4		t, df	t=8.611, df=4		t, df	t=8.274, df=4		t, df	t=6.179, df=4		t, df	t=38.98, df=4		t, df	t=38.20, df=4
How big is the difference?			How big is the difference?			How big is the difference?			How big is the difference?			How big is the difference?			How big is the difference?			How big is the difference?			How big is the difference?			How big is the difference?			How big is the difference?			How big is the difference?			How big is the difference?
Mean of column A	28.5		Mean of column A	28.5		Mean of column B	134.8		Mean of column A	309.4		Mean of column A	309.4		Mean of column B	1412		Mean of column A	9.119		Mean of column A	9.119		Mean of column B	22.79		Mean of column A	251		Mean of column A	251		Mean of column B	317.7
Mean of column B	134.8		Mean of column C	870.7		Mean of column C	870.7		Mean of column B	1412		Mean of column C	7216		Mean of column C	7216		Mean of column B	22.79		Mean of column C	394.1		Mean of column C	394.1		Mean of column B	317.7		Mean of column C	2722		Mean of column C	2722
Difference between means (B - A) ± SEM	106.3 ± 3.787		Difference between means (C - A) ± SEM	842.2 ± 24.41		Difference between means (C - B) ± SEM	735.9 ± 24.30		Difference between means (B - A) ± SEM	1103 ± 23.49		Difference between means (C - A) ± SEM	6907 ± 253.9		Difference between means (C - B) ± SEM	5804 ± 254.9		Difference between means (B - A) ± SEM	13.67 ± 4.082		Difference between means (C - A) ± SEM	385.0 ± 44.71		Difference between means (C - B) ± SEM	371.3 ± 44.87		Difference between means (B - A) ± SEM	66.62 ± 10.78		Difference between means (C - A) ± SEM	2471 ± 63.40		Difference between means (C - B) ± SEM	2405 ± 62.95
95% confidence interval	95.78 to 116.8		95% confidence interval	774.4 to 909.9		95% confidence interval	668.4 to 803.3		95% confidence interval	1038 to 1168		95% confidence interval	6202 to 7612		95% confidence interval	5096 to 6511		95% confidence interval	2.340 to 25.01		95% confidence interval	260.8 to 509.1		95% confidence interval	246.7 to 495.9		95% confidence interval	36.69 to 96.56		95% confidence interval	2295 to 2647		95% confidence interval	2230 to 2580
R squared (eta squared)	0.9949		R squared (eta squared)	0.9967		R squared (eta squared)	0.9957		R squared (eta squared)	0.9982		R squared (eta squared)	0.9946		R squared (eta squared)	0.9923		R squared (eta squared)	0.7372		R squared (eta squared)	0.9488		R squared (eta squared)	0.9448		R squared (eta squared)	0.9052		R squared (eta squared)	0.9974		R squared (eta squared)	0.9973
F test to compare variances			F test to compare variances			F test to compare variances			F test to compare variances			F test to compare variances			F test to compare variances			F test to compare variances			F test to compare variances			F test to compare variances			F test to compare variances			F test to compare variances			F test to compare variances
F, DFn, Dfd	2.167, 2, 2		F, DFn, Dfd	59.70, 2, 2		F, DFn, Dfd	129.4, 2, 2		F, DFn, Dfd	49.92, 2, 2		F, DFn, Dfd	5945, 2, 2		F, DFn, Dfd	119.1, 2, 2		F, DFn, Dfd	18.24, 2, 2		F, DFn, Dfd	2307, 2, 2		F, DFn, Dfd	126.5, 2, 2		F, DFn, Dfd	2.891, 2, 2		F, DFn, Dfd	45.54, 2, 2		F, DFn, Dfd	131.7, 2, 2
P value	0.6314		P value	0.033		P value	0.0153		P value	0.0393		P value	0.0003		P value	0.0167		P value	0.104		P value	0.0009		P value	0.0157		P value	0.514		P value	0.043		P value	0.0151
P value summary	ns		P value summary	*		P value summary	*		P value summary	*		P value summary	***		P value summary	*		P value summary	ns		P value summary	***		P value summary	*		P value summary	ns		P value summary	*		P value summary	*
Significantly different (P < 0.05)?	No		Significantly different (P < 0.05)?	Yes		Significantly different (P < 0.05)?	Yes		Significantly different (P < 0.05)?	Yes		Significantly different (P < 0.05)?	Yes		Significantly different (P < 0.05)?	Yes		Significantly different (P < 0.05)?	No		Significantly different (P < 0.05)?	Yes		Significantly different (P < 0.05)?	Yes		Significantly different (P < 0.05)?	No		Significantly different (P < 0.05)?	Yes		Significantly different (P < 0.05)?	Yes
Data analyzed			Data analyzed			Data analyzed			Data analyzed			Data analyzed			Data analyzed			Data analyzed			Data analyzed			Data analyzed			Data analyzed			Data analyzed			Data analyzed
Sample size, column A	3		Sample size, column A	3		Sample size, column B	3		Sample size, column A	3		Sample size, column A	3		Sample size, column B	3		Sample size, column A	3		Sample size, column A	3		Sample size, column B	3		Sample size, column A	3		Sample size, column A	3		Sample size, column B	3
Sample size, column B	3		Sample size, column C	3		Sample size, column C	3		Sample size, column B	3		Sample size, column C	3		Sample size, column C	3		Sample size, column B	3		Sample size, column C	3		Sample size, column C	3		Sample size, column B	3		Sample size, column C	3		Sample size, column C	3
Fig S3e
CD5lo vs Ly6C-			Ly6C- vs Ly6C+
Rank in Gene List (x1000)	Running Enrichment Score		Rank in Gene List (x1000)	Running Enrichment Score
0	0		0	0
0.58	0.16995		1.03	0.037386
9.32	0.128436		3.78	0.03877
14.05	0.110542		5.99	0.038356
19	0.085945		9.08	0.02657
27.32	0.028859		23.06	-0.07767
29.66	0.017411		23.16	-0.0734
33.66	-0.00859		26.62	-0.09634
34.5	-0.01019		32.27	-0.1376
37.75	-0.03166		45.83	-0.24263
42.32	-0.06471		50.24	-0.27645
64.56	-0.23854		51.77	-0.28785
69.58	-0.27736		51.78	-0.28736
74.24	-0.31294		59.32	-0.34611
74.31	-0.31262		69.85	-0.42818
80.18	-0.35686		81.08	-0.51498
84.24	-0.38617		84.62	-0.54131
89.6	-0.42425		92.04	-0.59681
93.76	-0.45136		95.3	-0.61914
93.87	-0.44676		102.4	-0.66955
94.2	-0.44372		103.38	-0.6718
100.35	-0.48284		104.8	-0.67695
101.74	-0.48375		109.3	-0.70388
102.23	-0.47726		111.39	-0.7106
104.08	-0.47985		114.15	-0.71985
105.7	-0.4792		114.72	-0.71141
106.98	-0.4746		115.11	-0.70118
109.11	-0.47394		116.55	-0.69741
110.16	-0.46337		116.65	-0.68302
111.58	-0.45381		116.69	-0.66813
112.51	-0.43868		119.05	-0.6666
113.83	-0.42401		121.82	-0.65927
116.57	-0.41415		124.18	-0.63331
117.11	-0.38584		124.85	-0.5836
118.55	-0.36035		124.89	-0.52864
119.02	-0.32576		125.67	-0.46038
123.93	-0.28249		126.38	-0.35863
124.68	-0.19049		126.54	-0.23141
126.59	0.012981		127.09	0.009071
Fig S3f
CD5lo vs Ly6C-			Ly6C- vs Ly6C+
Rank in Gene List (x1000)	Running Enrichment Score		Rank in Gene List (x1000)	Running Enrichment Score
0	0		0	0
3.75	0.039568		3.15	0.048482
5.56	0.07942		16.59	-0.03491
5.75	0.130186		17.64	-0.0228
7.21	0.162619		21.95	-0.04086
13.16	0.143131		22.17	-0.02728
13.74	0.164623		23.06	-0.01966
16.81	0.161754		23.16	-0.00595
20.92	0.146376		39.35	-0.12748
21.82	0.155275		40.08	-0.12846
29.64	0.103308		41.67	-0.13674
29.66	0.11227		59.02	-0.2718
39.14	0.042835		60.98	-0.28696
49.46	-0.03605		87.57	-0.48975
66.58	-0.16963		87.82	-0.48661
85	-0.31005		95.68	-0.53876
92.34	-0.3609		97.41	-0.5419
100.35	-0.41154		105.55	-0.58742
100.48	-0.40052		105.65	-0.56997
104.08	-0.41281		106	-0.55405
107.84	-0.4214		108.67	-0.55214
110.94	-0.41939		114.86	-0.56289
111.13	-0.39425		119.25	-0.53786
117.84	-0.40048		123.54	-0.46081
120.29	-0.36102		124.48	-0.32852
123.56	-0.28679		124.54	-0.18637
126.69	0.012188		125.67	0.020156
Fig S3g
	CD5lo	Ly6C-	CD5lo	Ly6C+	Ly6C-	Ly6C+
Type I Interferon Signaling Pathway (GO:0060337)	0.2019	0.557753	0.0749	0.714966	0.0602	0.688151
Response To Type I Interferon (GO:0034340)	0.2258	0.513568	0.0917	0.66786	0.0689	0.678723
Regulation Of Type I Interferon-Mediated Signaling Pathway (GO:0060338)	0.2029	0.594074	0.0588	0.728494	0.0856	0.706329
Jak Stat (KEGG:mmu04630)	0.2248	0.509168	0.2406	0.512466	0.3008	0.421949
Cytokine Related	0.2041	0.59731	0.1854	0.660823	0.1917	0.633506
Cytokine-Mediated Signaling Pathway (GO:0019221)	0.398069	0.3205	0.2801	0.449894	0.2084	0.525906
Regulation Of Cytokine-Mediated Signaling Pathway (GO:0001959)	0.2459	0.495292	0.1628	0.562592	0.2059	0.511721
Response to Cyotokine (Ross Kedl et. al.)	0.1718	0.5729	0.0519	0.7742	0.0577	0.7652

[truncated: 4 more sheets: FigS4, FigS5, FigS6, FigS7]
